# Supplementary material for: Growth of candidate phyla radiation bacteria in groundwater incubations reveals widespread adaptations to oxic conditions
Source: Microbiome. 2025 Oct 30;13:224. doi: 10.1186/s40168-025-02244-1 (PMC12577380; doi:10.1186/s40168-025-02244-1)
Supplement: Supplementary file 2 — Additional file 2. Tables S1–S6. [file 40168_2025_2244_MOESM2_ESM.xlsx]

## Sheet: TableS1
Table S1: Overview of samples from groundwater incubation experiments. Rows depict sets of incubations with specific conditions. Given are the treatment the set was assigned to, the well the groundwater used for the incubations was derived from, whether the incubations were conducted under oxic or anoxic conditions, a summary of the supplements added at the start of the incubations, the volumes o…
No.	Treatment	Wells	Headspace	Supplement	V(bottle)/V(groundwater)	Samples	Incubation time	Time points	Reference	Accession
1	Auto	H52	Anoxic	5 mM Thiosulfate + 200 µM Ammonium, biomass from 5 L GW	500 mL / 500 mL	6	18 days	1	this study	PRJNA1227287
2	Auto	H52	Anoxic	5 mM Thiosulfate + 200 µM Ammonium	1000 mL / 1000 mL	3	18 days	1	this study	PRJNA1227287
3	Auto	H41	Oxic	5 mM Thiosulfate + 200 µM Ammonium, biomass from 5 L GW	500 mL / 300 mL	6	18 days	1	this study	PRJNA1227287
4	Auto	H41	Oxic	5 mM Thiosulfate + 200 µM Ammonium	1000 mL / 600 mL	3	18 days	1	this study	PRJNA1227287
5	Auto	H52	Anoxic	200 µM Ammonium + 2.5 mM Thiosulfate + 200 µM Nitrate, +/- biomass from 5 L GW	10 L / 8 L or 500 mL / 500 mL	11	7 days, 14 days	2	this study	PRJNA1227287
6	start	H52	Anoxic	none	10 L / 8 L or 500 mL / 500 mL	3	NA	NA	this study	PRJNA1227287
7	Auto	H52	Anoxic	200 µM Ammonium + 2.5 mM Thiosulfate + 2.5 mM Nitrate, 12C or 13C-bicarbonate	1000 mL / 1000 mL	12	7 days, 41 days	2	this study	PRJNA1227287
8	Auto	H52	Anoxic	200 µM Ammonium + 120µM Nitrate + 50 µM Nitrite	250 mL / 150 mL	21	up to 1006 days	7	this study	PRJNA1227287
9	Auto	H52	Anoxic	200 µM Ammonium + 2.5 mM Thiosulfate + 2.5 mM Nitrate	250 mL / 150 mL	21	up to 1006 days	7	this study	PRJNA1227287
10	Auto	H41	Oxic	200 µM Ammonium	250 mL / 150 mL	21	up to 1006 days	7	this study	PRJNA1227287
11	Auto	H41	Oxic	15 µM Ammonium + 2.5 mM Thiosulfate	250 mL / 150 mL	20	up to 1006 days	7	this study	PRJNA1227287
12	Auto	H41	Oxic	15 µM Ammonium + 2.5 mM Thiosulfate, 12C or 13C-bicarbonate, biomass from 5 L GW	500 mL / 300 mL	19	21, 43 and 70 days	3	Taubert et al. 2022	PRJNA633367
13	Auto	H52	Anoxic	200 µM Ammonium + 2.5 mM Thiosulfate + 200 µM Nitrate, 12C or 13C-bicarbonate	10 L / 8 L	36	7, 21 and 42 days	3	Heinze et al. 2023	PRJNA962518
14	start	H52	Anoxic	none	10 L / 8 L	6	NA	NA	Heinze et al. 2023	PRJNA962518
15	Complex	H41	Oxic	Leaf leachate (10 mL to 1000 mL added to groundwater to a total of 10 L)	10 L / 10 L	6	1059 days	1	this study	PRJNA1227287
16	Complex	H41	Oxic	Leaf leachate (control without addition)	10 L / 10 L	2	1059 days	1	this study	PRJNA1227287
17	start	H41	Oxic	none	120 mL / 60 mL	5	NA	NA	this study	PRJNA1227287
18	Complex	H41	Oxic	5 ml soil seepage to 65 ml total (filter with biomass from 220 L GW)	120 mL / 60 mL	12	21 days, 28 days	2	this study	PRJNA1227287
19	Complex	H41	Oxic	biomass from 220 L GW	120 mL / 60 mL	6	21 days	1	this study	PRJNA1227287
20	start	H41	Oxic	none	10 L / 9 L	3	NA	NA	Geesink et al. 2022	PRJEB46919
21	Complex	H41	Oxic	Necromass from 2.00E+08 Pseudomonas sp. cells per liter	10 L / 9 L	18	2, 4 and 8 days	3	Geesink et al. 2022	PRJEB46919
22	Complex	H41	Oxic	1.1% R2A + 2.00E+08 Pseudomonas cells	1000 mL / 900 mL	8	50 days	1	this study	PRJNA1227287
23	Defined	H41	Oxic	1 mM D6-Veratric acid (filter with biomass from 250 L GW)	120 mL / 40 mL	2	26 days	1	Taubert et al. 2018	PRJNA357979
24	Defined	H41	Oxic	1 mM Veratric acid (filter with biomass from 250 L GW), 30% D2O or H2O	120 mL / 40 mL	4	26 days	1	Taubert et al. 2018	PRJNA357979
25	Defined	H41	Oxic	1.25 mg/mL Cellulose-Hemicellulose(1:1) Mixture , biomass from 250 L GW	120 mL / 20 mL	6	70 days	1	Taubert et al. 2019	PRJNA422383
26	Defined	H41	Oxic	1.25 mg/mL Starch, biomass from 250 L GW	120 mL / 20 mL	7	70 days	1	Taubert et al. 2019	PRJNA422383
27	Methylo	H41	Oxic	1 mM Methanol (12C or 13C)	1000 mL / 750 mL	12	7 days, 39 days	2	this study	PRJNA1227287
28	Methylo	H41	Oxic	2 mM Methylamine (12C or 13C)	1000 mL / 750 mL	6	14 days	1	this study	PRJNA1227287
29	Methylo	H41	Oxic	2 mM Methylamine	1000 mL / 750 mL	105	up to 657 days	35	this study	PRJNA1227287
30	Methylo	H41	Oxic	4 mM Methylamine (biomass from 580 L GW), 30% D2O or H2O	120 mL / 40 mL	4	42 days	1	Taubert et al. 2018	PRJNA357979
31	Complex	H41	Oxic	biomass from 580 L GW, 30% D2O or H2O	120 mL / 40 mL	2	42 days	1	Taubert et al. 2018	PRJNA357979
Abbreviations:
Start – Start of the incubation
None – Without additional supplement
GW – Groundwater
NA – Not applicable

## Sheet: TableS2
Table S2: Coverage of Primer pairs employed in the study on CPR classes. Shown is the coverage of the primer pair Bakt341F/Bakt785R used for amplicon sequencing and Bac8Fmod/Bac338Rabc used for quantitative PCR based on the CPR sequences present in the SILVA SSU r138.2 database.
	Amplicon sequencing	quantitative PCR
	Bakt341F/Bakt785R	Bac8Fmod/Bac338Rabc
Cand. Parcubacteria	0.937	0.83
ABY1	0.969	0.892
Cand. Berkelbacteria	0.937	0.872
Cand. Gracilibacteria	0.988	0.901
Cand. Microgenomatia	0.005	0.801
Cand. Saccharimonadia	0.975	0.925

## Sheet: TableS3
Table S3: Corrected p-values and Spearman's correlation coefficients between CPR ASVs and supplements. Rows correspond to significant correlations between individual ASVs and supplement presence. Columns show ASV number, taxonomic affiliation of the ASV, the correlating supplement, the Bonferroni-adjusted p-value and the Spearman’s rank correlation coefficient. Only correlations with coefficients…
ASV	taxon	supplement	p_bonf	correlation
X326	Bacteria_Patescibacteria_ABY1_Candidatus Kerfeldbacteria_NA_NA_NA	ammonium	2.95556e-11	0.36477
X205	Bacteria_Patescibacteria_ABY1_Candidatus Magasanikbacteria_NA_NA_NA.2	ammonium	2.36032e-13	0.39205
X505	Bacteria_Patescibacteria_ABY1_Candidatus Magasanikbacteria_NA_NA_NA.3	ammonium	5.42275e-11	0.361153
X509	Bacteria_Patescibacteria_ABY1_Candidatus Uhrbacteria_NA_NA_NA	ammonium	2.59855e-07	0.30504
X316	Bacteria_Patescibacteria_Parcubacteria_Candidatus Colwellbacteria_NA_NA_NA	ammonium	4.96215e-09	0.332675
X81	Bacteria_Patescibacteria_Parcubacteria_Candidatus Jorgensenbacteria_NA_NA_NA	ammonium	9.60576e-25	0.507935
X85	Bacteria_Patescibacteria_Parcubacteria_Candidatus Jorgensenbacteria_NA_NA_NA.1	ammonium	2.51937e-14	0.403874
X352	Bacteria_Patescibacteria_Parcubacteria_Candidatus Kaiserbacteria_NA_NA_NA.10	ammonium	9.7286e-13	-0.384312
X142	Bacteria_Patescibacteria_Parcubacteria_Candidatus Kaiserbacteria_NA_NA_NA.2	ammonium	1.79585e-07	0.307744
X281	Bacteria_Patescibacteria_Parcubacteria_Candidatus Kaiserbacteria_NA_NA_NA.7	ammonium	4.2198e-11	0.362653
X293	Bacteria_Patescibacteria_Parcubacteria_Candidatus Kaiserbacteria_NA_NA_NA.8	ammonium	1.09052e-08	-0.327398
X319	Bacteria_Patescibacteria_Parcubacteria_Candidatus Nomurabacteria_NA_NA_NA	ammonium	8.11297e-13	0.385316
X554	Bacteria_Patescibacteria_Parcubacteria_Candidatus Nomurabacteria_NA_NA_NA.2	ammonium	1.20139e-08	0.326742
X59	Bacteria_Patescibacteria_Parcubacteria_Candidatus Wolfebacteria_NA_NA_NA	ammonium	4.65558e-19	0.455604
X448	Bacteria_Patescibacteria_Parcubacteria_Candidatus Wolfebacteria_NA_NA_NA.1	ammonium	3.62871e-12	0.376932
X7	Bacteria_Patescibacteria_Parcubacteria_NA_NA_NA_NA	ammonium	7.29074e-34	0.576559
X20	Bacteria_Patescibacteria_Parcubacteria_NA_NA_NA_NA.1	ammonium	1.52018e-14	0.40648
X430	Bacteria_Patescibacteria_Parcubacteria_NA_NA_NA_NA.3	ammonium	2.22369e-07	0.306183
X79	Bacteria_Patescibacteria_Parcubacteria_UBA9983_NA_NA_NA	ammonium	5.82887e-12	0.374228
X510	Bacteria_Patescibacteria_Parcubacteria_UBA9983_NA_NA_NA.10	ammonium	2.4765e-10	0.351894
X105	Bacteria_Patescibacteria_Parcubacteria_UBA9983_NA_NA_NA.2	ammonium	8.55516e-09	0.329035
X131	Bacteria_Patescibacteria_Parcubacteria_UBA9983_NA_NA_NA.5	ammonium	1.96195e-13	0.393045
X2997	Bacteria_Patescibacteria_ABY1_Candidatus Falkowbacteria_NA_NA_NA.1	Anoxic	2.02436e-08	0.323179
X3685	Bacteria_Patescibacteria_ABY1_Candidatus Falkowbacteria_NA_NA_NA.2	Anoxic	3.5193e-07	0.3028
X326	Bacteria_Patescibacteria_ABY1_Candidatus Kerfeldbacteria_NA_NA_NA	Anoxic	1.20225e-50	0.671297
X1822	Bacteria_Patescibacteria_ABY1_Candidatus Kerfeldbacteria_NA_NA_NA.2	Anoxic	2.60468e-12	0.378809
X2607	Bacteria_Patescibacteria_ABY1_Candidatus Kerfeldbacteria_NA_NA_NA.4	Anoxic	1.27008e-12	0.382833
X2650	Bacteria_Patescibacteria_ABY1_Candidatus Kerfeldbacteria_NA_NA_NA.5	Anoxic	8.50469e-08	0.31313
X1312	Bacteria_Patescibacteria_ABY1_Candidatus Kuenenbacteria_NA_NA_NA	Anoxic	3.2135e-17	0.436546
X1270	Bacteria_Patescibacteria_ABY1_Candidatus Magasanikbacteria_NA_NA_NA.10	Anoxic	3.13612e-20	0.467149
X1291	Bacteria_Patescibacteria_ABY1_Candidatus Magasanikbacteria_NA_NA_NA.11	Anoxic	5.27878e-12	0.374796
X1518	Bacteria_Patescibacteria_ABY1_Candidatus Magasanikbacteria_NA_NA_NA.16	Anoxic	1.09376e-09	0.342536
X1529	Bacteria_Patescibacteria_ABY1_Candidatus Magasanikbacteria_NA_NA_NA.17	Anoxic	1.09376e-09	0.342536
X1939	Bacteria_Patescibacteria_ABY1_Candidatus Magasanikbacteria_NA_NA_NA.18	Anoxic	2.07269e-10	0.352995
X2149	Bacteria_Patescibacteria_ABY1_Candidatus Magasanikbacteria_NA_NA_NA.19	Anoxic	1.13935e-13	0.395951
X205	Bacteria_Patescibacteria_ABY1_Candidatus Magasanikbacteria_NA_NA_NA.2	Anoxic	1.69408e-64	0.729634
X2606	Bacteria_Patescibacteria_ABY1_Candidatus Magasanikbacteria_NA_NA_NA.20	Anoxic	3.93685e-10	0.349007
X2648	Bacteria_Patescibacteria_ABY1_Candidatus Magasanikbacteria_NA_NA_NA.21	Anoxic	3.5193e-07	0.3028
X2727	Bacteria_Patescibacteria_ABY1_Candidatus Magasanikbacteria_NA_NA_NA.24	Anoxic	4.60984e-15	0.412545
X505	Bacteria_Patescibacteria_ABY1_Candidatus Magasanikbacteria_NA_NA_NA.3	Anoxic	5.23178e-46	0.648239
X754	Bacteria_Patescibacteria_ABY1_Candidatus Magasanikbacteria_NA_NA_NA.5	Anoxic	2.07602e-23	0.496434
X991	Bacteria_Patescibacteria_ABY1_Candidatus Magasanikbacteria_NA_NA_NA.6	Anoxic	6.48394e-26	0.517675
X1153	Bacteria_Patescibacteria_ABY1_Candidatus Magasanikbacteria_NA_NA_NA.7	Anoxic	2.25722e-29	0.544735
X1185	Bacteria_Patescibacteria_ABY1_Candidatus Magasanikbacteria_NA_NA_NA.8	Anoxic	3.2135e-17	0.436546
X1209	Bacteria_Patescibacteria_ABY1_Candidatus Magasanikbacteria_NA_NA_NA.9	Anoxic	1.05135e-18	0.45203
X509	Bacteria_Patescibacteria_ABY1_Candidatus Uhrbacteria_NA_NA_NA	Anoxic	3.36112e-38	0.604303
X551	Bacteria_Patescibacteria_ABY1_Candidatus Uhrbacteria_NA_NA_NA.1	Anoxic	6.22079e-16	0.422457
X789	Bacteria_Patescibacteria_ABY1_Candidatus Uhrbacteria_NA_NA_NA.3	Anoxic	1.09606e-15	0.419687
X827	Bacteria_Patescibacteria_ABY1_Candidatus Uhrbacteria_NA_NA_NA.4	Anoxic	4.5612e-25	0.510657
X952	Bacteria_Patescibacteria_ABY1_Candidatus Uhrbacteria_NA_NA_NA.5	Anoxic	8.9943e-16	0.420657
X1052	Bacteria_Patescibacteria_ABY1_Candidatus Uhrbacteria_NA_NA_NA.7	Anoxic	1.20077e-27	0.531535
X1148	Bacteria_Patescibacteria_ABY1_Candidatus Uhrbacteria_NA_NA_NA.8	Anoxic	1.56193e-28	0.538382
X1095	Bacteria_Patescibacteria_Berkelbacteria_NA_NA_NA_NA.2	Anoxic	1.34506e-22	0.489223
X1868	Bacteria_Patescibacteria_Berkelbacteria_NA_NA_NA_NA.3	Anoxic	4.74367e-09	0.332974
X2945	Bacteria_Patescibacteria_Berkelbacteria_NA_NA_NA_NA.4	Anoxic	3.5193e-07	0.3028
X502	Bacteria_Patescibacteria_Gracilibacteria_Candidatus Peregrinibacteria_NA_NA_NA.1	Anoxic	1.60024e-28	0.538302
X766	Bacteria_Patescibacteria_Gracilibacteria_Candidatus Peregrinibacteria_NA_NA_NA.2	Anoxic	2.26851e-08	0.322395
X773	Bacteria_Patescibacteria_Gracilibacteria_Candidatus Peregrinibacteria_NA_NA_NA.3	Anoxic	2.92943e-19	0.457618
X781	Bacteria_Patescibacteria_Gracilibacteria_Candidatus Peregrinibacteria_NA_NA_NA.4	Anoxic	1.16897e-25	0.515572
X800	Bacteria_Patescibacteria_Gracilibacteria_Candidatus Peregrinibacteria_NA_NA_NA.5	Anoxic	8.49028e-22	0.481941
X1056	Bacteria_Patescibacteria_Gracilibacteria_Candidatus Peregrinibacteria_NA_NA_NA.6	Anoxic	5.58489e-12	0.374473
X1309	Bacteria_Patescibacteria_Gracilibacteria_Candidatus Peregrinibacteria_NA_NA_NA.7	Anoxic	4.60984e-15	0.412545
X495	Bacteria_Patescibacteria_Gracilibacteria_Candidatus Peribacteria_NA_NA_NA	Anoxic	3.81442e-34	0.578442
X1376	Bacteria_Patescibacteria_Gracilibacteria_Candidatus Peribacteria_NA_NA_NA.3	Anoxic	5.8784e-18	0.444336
X357	Bacteria_Patescibacteria_Gracilibacteria_NA_NA_NA_NA	Anoxic	2.70077e-19	0.45797
X1274	Bacteria_Patescibacteria_Gracilibacteria_NA_NA_NA_NA.1	Anoxic	4.46942e-15	0.412701
X1277	Bacteria_Patescibacteria_Gracilibacteria_NA_NA_NA_NA.2	Anoxic	6.26047e-17	0.433432
X1464	Bacteria_Patescibacteria_Gracilibacteria_NA_NA_NA_NA.4	Anoxic	5.49968e-13	0.387453
X1276	Bacteria_Patescibacteria_Parcubacteria_Candidatus Azambacteria_NA_NA_NA.1	Anoxic	8.49028e-22	0.481941
X316	Bacteria_Patescibacteria_Parcubacteria_Candidatus Colwellbacteria_NA_NA_NA	Anoxic	5.82256e-36	0.590315
X824	Bacteria_Patescibacteria_Parcubacteria_Candidatus Colwellbacteria_NA_NA_NA.1	Anoxic	5.49968e-13	0.387453
X1064	Bacteria_Patescibacteria_Parcubacteria_Candidatus Colwellbacteria_NA_NA_NA.3	Anoxic	5.52878e-11	0.361037
X1339	Bacteria_Patescibacteria_Parcubacteria_Candidatus Colwellbacteria_NA_NA_NA.4	Anoxic	4.60984e-15	0.412545
X81	Bacteria_Patescibacteria_Parcubacteria_Candidatus Jorgensenbacteria_NA_NA_NA	Anoxic	1.52615e-110	0.852295
X85	Bacteria_Patescibacteria_Parcubacteria_Candidatus Jorgensenbacteria_NA_NA_NA.1	Anoxic	8.51645e-65	0.730744
X1586	Bacteria_Patescibacteria_Parcubacteria_Candidatus Jorgensenbacteria_NA_NA_NA.2	Anoxic	1.09376e-09	0.342536
X1700	Bacteria_Patescibacteria_Parcubacteria_Candidatus Jorgensenbacteria_NA_NA_NA.3	Anoxic	1.09376e-09	0.342536
X120	Bacteria_Patescibacteria_Parcubacteria_Candidatus Kaiserbacteria_NA_NA_NA.1	Anoxic	8.58181e-12	-0.372003
X564	Bacteria_Patescibacteria_Parcubacteria_Candidatus Kaiserbacteria_NA_NA_NA.11	Anoxic	3.24645e-32	0.565271
X655	Bacteria_Patescibacteria_Parcubacteria_Candidatus Kaiserbacteria_NA_NA_NA.14	Anoxic	3.5193e-07	0.3028
X876	Bacteria_Patescibacteria_Parcubacteria_Candidatus Kaiserbacteria_NA_NA_NA.15	Anoxic	3.5193e-07	0.3028
X1017	Bacteria_Patescibacteria_Parcubacteria_Candidatus Kaiserbacteria_NA_NA_NA.16	Anoxic	1.83742e-19	0.459633
X1108	Bacteria_Patescibacteria_Parcubacteria_Candidatus Kaiserbacteria_NA_NA_NA.18	Anoxic	2.02436e-08	0.323179
X142	Bacteria_Patescibacteria_Parcubacteria_Candidatus Kaiserbacteria_NA_NA_NA.2	Anoxic	3.24645e-32	0.565271
X143	Bacteria_Patescibacteria_Parcubacteria_Candidatus Kaiserbacteria_NA_NA_NA.3	Anoxic	5.78589e-18	0.444408
X281	Bacteria_Patescibacteria_Parcubacteria_Candidatus Kaiserbacteria_NA_NA_NA.7	Anoxic	1.18273e-44	0.641108
X293	Bacteria_Patescibacteria_Parcubacteria_Candidatus Kaiserbacteria_NA_NA_NA.8	Anoxic	7.32289e-09	-0.33008
X3123	Bacteria_Patescibacteria_Parcubacteria_Candidatus Liptonbacteria_NA_NA_NA.4	Anoxic	8.50469e-08	0.31313
X2517	Bacteria_Patescibacteria_Parcubacteria_Candidatus Lloydbacteria_NA_NA_NA	Anoxic	1.37635e-12	0.382385
X319	Bacteria_Patescibacteria_Parcubacteria_Candidatus Nomurabacteria_NA_NA_NA	Anoxic	6.04845e-51	0.672712
X1119	Bacteria_Patescibacteria_Parcubacteria_Candidatus Nomurabacteria_NA_NA_NA.10	Anoxic	2.02436e-08	0.323179
X1713	Bacteria_Patescibacteria_Parcubacteria_Candidatus Nomurabacteria_NA_NA_NA.15	Anoxic	2.48025e-10	0.351885
X554	Bacteria_Patescibacteria_Parcubacteria_Candidatus Nomurabacteria_NA_NA_NA.2	Anoxic	3.67937e-37	0.597894
X644	Bacteria_Patescibacteria_Parcubacteria_Candidatus Nomurabacteria_NA_NA_NA.3	Anoxic	1.20077e-27	0.531535
X842	Bacteria_Patescibacteria_Parcubacteria_Candidatus Nomurabacteria_NA_NA_NA.5	Anoxic	4.60984e-15	0.412545
X976	Bacteria_Patescibacteria_Parcubacteria_Candidatus Nomurabacteria_NA_NA_NA.7	Anoxic	5.04536e-07	0.300115
X1060	Bacteria_Patescibacteria_Parcubacteria_Candidatus Nomurabacteria_NA_NA_NA.8	Anoxic	5.25155e-12	0.374825
X1080	Bacteria_Patescibacteria_Parcubacteria_Candidatus Nomurabacteria_NA_NA_NA.9	Anoxic	2.48025e-10	0.351885
X59	Bacteria_Patescibacteria_Parcubacteria_Candidatus Wolfebacteria_NA_NA_NA	Anoxic	1.46045e-87	0.801533
X448	Bacteria_Patescibacteria_Parcubacteria_Candidatus Wolfebacteria_NA_NA_NA.1	Anoxic	2.2663e-33	0.573232
X508	Bacteria_Patescibacteria_Parcubacteria_Candidatus Wolfebacteria_NA_NA_NA.2	Anoxic	1.13935e-13	0.395951
X548	Bacteria_Patescibacteria_Parcubacteria_Candidatus Wolfebacteria_NA_NA_NA.3	Anoxic	8.9943e-16	0.420657
X1466	Bacteria_Patescibacteria_Parcubacteria_Candidatus Zambryskibacteria_NA_NA_NA	Anoxic	8.9943e-16	0.420657
X7	Bacteria_Patescibacteria_Parcubacteria_NA_NA_NA_NA	Anoxic	4.78668e-224	0.962865
X20	Bacteria_Patescibacteria_Parcubacteria_NA_NA_NA_NA.1	Anoxic	1.20704e-63	0.726432
X1225	Bacteria_Patescibacteria_Parcubacteria_NA_NA_NA_NA.13	Anoxic	5.49968e-13	0.387453
X1406	Bacteria_Patescibacteria_Parcubacteria_NA_NA_NA_NA.14	Anoxic	5.52878e-11	0.361037
X382	Bacteria_Patescibacteria_Parcubacteria_NA_NA_NA_NA.2	Anoxic	5.88492e-26	0.518019
X430	Bacteria_Patescibacteria_Parcubacteria_NA_NA_NA_NA.3	Anoxic	3.24645e-32	0.565271
X662	Bacteria_Patescibacteria_Parcubacteria_NA_NA_NA_NA.7	Anoxic	1.09376e-09	0.342536
X784	Bacteria_Patescibacteria_Parcubacteria_NA_NA_NA_NA.9	Anoxic	4.60984e-15	0.412545
X79	Bacteria_Patescibacteria_Parcubacteria_UBA9983_NA_NA_NA	Anoxic	4.70463e-51	0.673228
X98	Bacteria_Patescibacteria_Parcubacteria_UBA9983_NA_NA_NA.1	Anoxic	1.20077e-27	0.531535
X510	Bacteria_Patescibacteria_Parcubacteria_UBA9983_NA_NA_NA.10	Anoxic	6.54799e-22	0.482978
X1059	Bacteria_Patescibacteria_Parcubacteria_UBA9983_NA_NA_NA.12	Anoxic	2.48025e-10	0.351885
X1762	Bacteria_Patescibacteria_Parcubacteria_UBA9983_NA_NA_NA.15	Anoxic	1.21093e-11	0.370007
X2827	Bacteria_Patescibacteria_Parcubacteria_UBA9983_NA_NA_NA.16	Anoxic	2.48025e-10	0.351885
X105	Bacteria_Patescibacteria_Parcubacteria_UBA9983_NA_NA_NA.2	Anoxic	4.58749e-15	0.41257
X114	Bacteria_Patescibacteria_Parcubacteria_UBA9983_NA_NA_NA.3	Anoxic	7.33586e-13	0.385871
X131	Bacteria_Patescibacteria_Parcubacteria_UBA9983_NA_NA_NA.5	Anoxic	1.04282e-54	0.68991
X297	Bacteria_Patescibacteria_Parcubacteria_UBA9983_NA_NA_NA.7	Anoxic	5.8784e-18	0.444336
X449	Bacteria_Patescibacteria_Parcubacteria_UBA9983_NA_NA_NA.8	Anoxic	2.60468e-12	0.378809
X472	Bacteria_Patescibacteria_Parcubacteria_UBA9983_NA_NA_NA.9	Anoxic	2.70368e-09	0.336677
X1957	Bacteria_Patescibacteria_Saccharimonadia_Saccharimonadales_LWQ8_NA_NA.2	Anoxic	3.5193e-07	0.3028
X198	Bacteria_Patescibacteria_Saccharimonadia_Saccharimonadales_NA_NA_NA	Anoxic	3.33409e-25	0.511796
X550	Bacteria_Patescibacteria_Saccharimonadia_Saccharimonadales_NA_NA_NA.1	Anoxic	3.11967e-24	0.503578
X7107	Bacteria_Patescibacteria_ABY1_Candidatus Magasanikbacteria_NA_NA_NA.59	Cellulose	1.78193e-14	0.405663
X3276	Bacteria_Patescibacteria_ABY1_Candidatus Uhrbacteria_NA_NA_NA.19	Cellulose	1.51508e-33	0.574418
X10775	Bacteria_Patescibacteria_Gracilibacteria_Candidatus Peribacteria_NA_NA_NA.17	Cellulose	1.78193e-14	0.405663
X14842	Bacteria_Patescibacteria_Parcubacteria_Candidatus Azambacteria_NA_NA_NA.35	Cellulose	1.78193e-14	0.405663
X15997	Bacteria_Patescibacteria_Parcubacteria_Candidatus Kaiserbacteria_NA_NA_NA.119	Cellulose	1.78193e-14	0.405663
X3046	Bacteria_Patescibacteria_Parcubacteria_Candidatus Kaiserbacteria_NA_NA_NA.33	Cellulose	1.51508e-33	0.574418
X4652	Bacteria_Patescibacteria_Parcubacteria_Candidatus Kaiserbacteria_NA_NA_NA.46	Cellulose	1.51508e-33	0.574418
X5782	Bacteria_Patescibacteria_Parcubacteria_Candidatus Kaiserbacteria_NA_NA_NA.54	Cellulose	1.78193e-14	0.405663
X10076	Bacteria_Patescibacteria_Parcubacteria_Candidatus Kaiserbacteria_NA_NA_NA.75	Cellulose	1.78193e-14	0.405663
X393	Bacteria_Patescibacteria_Parcubacteria_Candidatus Nomurabacteria_NA_NA_NA.1	Cellulose	4.92037e-29	0.542192
X17419	Bacteria_Patescibacteria_Parcubacteria_Candidatus Nomurabacteria_NA_NA_NA.148	Cellulose	1.78193e-14	0.405663
X8989	Bacteria_Patescibacteria_Parcubacteria_Candidatus Nomurabacteria_NA_NA_NA.76	Cellulose	1.78193e-14	0.405663
X1173	Bacteria_Patescibacteria_Parcubacteria_NA_NA_NA_NA.12	Cellulose	1.51508e-33	0.574418
X506	Bacteria_Patescibacteria_Parcubacteria_NA_NA_NA_NA.4	Cellulose	1.51508e-33	0.574418
X533	Bacteria_Patescibacteria_Parcubacteria_NA_NA_NA_NA.5	Cellulose	4.32639e-58	0.704404
X8233	Bacteria_Patescibacteria_Parcubacteria_NA_NA_NA_NA.75	Cellulose	1.78193e-14	0.405663
X9477	Bacteria_Patescibacteria_Parcubacteria_NA_NA_NA_NA.87	Cellulose	1.78193e-14	0.405663
X3331	Bacteria_Patescibacteria_Saccharimonadia_Saccharimonadales_NA_NA_NA.10	Cellulose	1.13752e-38	0.607157
X4945	Bacteria_Patescibacteria_Saccharimonadia_Saccharimonadales_NA_NA_NA.16	Cellulose	1.51508e-33	0.574418
X10088	Bacteria_Patescibacteria_Saccharimonadia_Saccharimonadales_NA_NA_NA.29	Cellulose	1.78193e-14	0.405663
X1372	Bacteria_Patescibacteria_Saccharimonadia_Saccharimonadales_NA_NA_NA.4	Cellulose	4.32639e-58	0.704404
X1231	Bacteria_Patescibacteria_Saccharimonadia_Saccharimonadales_Saccharimonadaceae_TM7a_NA.1	Cellulose	1.98272e-63	0.725615
X7536	Bacteria_Patescibacteria_Saccharimonadia_Saccharimonadales_Saccharimonadaceae_TM7a_NA.12	Cellulose	1.78193e-14	0.405663
X8069	Bacteria_Patescibacteria_Saccharimonadia_Saccharimonadales_Saccharimonadaceae_TM7a_NA.13	Cellulose	1.78193e-14	0.405663
X9480	Bacteria_Patescibacteria_Saccharimonadia_Saccharimonadales_Saccharimonadaceae_TM7a_NA.14	Cellulose	1.78193e-14	0.405663
X10834	Bacteria_Patescibacteria_Saccharimonadia_Saccharimonadales_Saccharimonadaceae_TM7a_NA.17	Cellulose	1.78193e-14	0.405663
X1669	Bacteria_Patescibacteria_Saccharimonadia_Saccharimonadales_Saccharimonadaceae_TM7a_NA.2	Cellulose	1.13752e-38	0.607157
X3228	Bacteria_Patescibacteria_Saccharimonadia_Saccharimonadales_Saccharimonadaceae_TM7a_NA.4	Cellulose	5.47761e-20	0.464798
X3588	Bacteria_Patescibacteria_Saccharimonadia_Saccharimonadales_Saccharimonadaceae_TM7a_NA.5	Cellulose	4.32639e-58	0.704404
X4282	Bacteria_Patescibacteria_Saccharimonadia_Saccharimonadales_Saccharimonadaceae_TM7a_NA.6	Cellulose	4.32639e-58	0.704404
X4867	Bacteria_Patescibacteria_Saccharimonadia_Saccharimonadales_Saccharimonadaceae_TM7a_NA.8	Cellulose	4.1219e-20	0.465999
X2305	Bacteria_Patescibacteria_ABY1_Candidatus Falkowbacteria_NA_NA_NA	Leachate	3.69476e-60	0.712853
X6148	Bacteria_Patescibacteria_ABY1_Candidatus Kerfeldbacteria_NA_NA_NA.12	Leachate	7.17825e-17	0.43279
X7853	Bacteria_Patescibacteria_ABY1_Candidatus Kerfeldbacteria_NA_NA_NA.18	Leachate	1.43726e-09	0.340781
X1879	Bacteria_Patescibacteria_ABY1_Candidatus Kerfeldbacteria_NA_NA_NA.3	Leachate	1.45873e-27	0.530873
X14454	Bacteria_Patescibacteria_ABY1_Candidatus Kerfeldbacteria_NA_NA_NA.39	Leachate	1.24287e-08	0.326511
X3067	Bacteria_Patescibacteria_ABY1_Candidatus Komeilibacteria_NA_NA_NA	Leachate	1.89675e-09	0.338987
X4053	Bacteria_Patescibacteria_ABY1_Candidatus Komeilibacteria_NA_NA_NA.1	Leachate	1.04775e-07	0.311637
X12781	Bacteria_Patescibacteria_ABY1_Candidatus Magasanikbacteria_NA_NA_NA.117	Leachate	4.90877e-14	0.400398
X12831	Bacteria_Patescibacteria_ABY1_Candidatus Magasanikbacteria_NA_NA_NA.118	Leachate	1.24287e-08	0.326511
X1344	Bacteria_Patescibacteria_ABY1_Candidatus Magasanikbacteria_NA_NA_NA.12	Leachate	2.4902e-42	0.628417
X14539	Bacteria_Patescibacteria_ABY1_Candidatus Magasanikbacteria_NA_NA_NA.148	Leachate	1.24287e-08	0.326511
X2958	Bacteria_Patescibacteria_ABY1_Candidatus Magasanikbacteria_NA_NA_NA.27	Leachate	1.73287e-19	0.459885
X3023	Bacteria_Patescibacteria_ABY1_Candidatus Magasanikbacteria_NA_NA_NA.29	Leachate	2.66169e-10	0.351447
X2195	Bacteria_Patescibacteria_ABY1_Candidatus Uhrbacteria_NA_NA_NA.12	Leachate	6.05995e-44	0.637295
X2472	Bacteria_Patescibacteria_ABY1_Candidatus Uhrbacteria_NA_NA_NA.14	Leachate	1.54871e-13	0.394313
X3164	Bacteria_Patescibacteria_ABY1_Candidatus Uhrbacteria_NA_NA_NA.18	Leachate	5.89781e-60	0.712037
X3579	Bacteria_Patescibacteria_ABY1_Candidatus Uhrbacteria_NA_NA_NA.25	Leachate	5.07388e-13	0.387894
X4811	Bacteria_Patescibacteria_ABY1_Candidatus Uhrbacteria_NA_NA_NA.29	Leachate	1.01246e-14	0.40856
X11066	Bacteria_Patescibacteria_ABY1_Candidatus Uhrbacteria_NA_NA_NA.54	Leachate	4.90877e-14	0.400398
X11075	Bacteria_Patescibacteria_ABY1_Candidatus Uhrbacteria_NA_NA_NA.55	Leachate	4.90877e-14	0.400398
X14448	Bacteria_Patescibacteria_ABY1_Candidatus Uhrbacteria_NA_NA_NA.76	Leachate	1.24287e-08	0.326511
X2125	Bacteria_Patescibacteria_ABY1_NA_NA_NA_NA.1	Leachate	1.87908e-65	0.733166
X3334	Bacteria_Patescibacteria_ABY1_NA_NA_NA_NA.2	Leachate	2.40896e-18	0.448348
X488	Bacteria_Patescibacteria_Berkelbacteria_NA_NA_NA_NA	Leachate	4.25915e-38	0.603675
X897	Bacteria_Patescibacteria_Berkelbacteria_NA_NA_NA_NA.1	Leachate	4.96946e-14	0.400334
X6859	Bacteria_Patescibacteria_Berkelbacteria_NA_NA_NA_NA.11	Leachate	1.12494e-11	0.370435
X8933	Bacteria_Patescibacteria_Berkelbacteria_NA_NA_NA_NA.15	Leachate	4.90877e-14	0.400398
X460	Bacteria_Patescibacteria_Gracilibacteria_Candidatus Peregrinibacteria_NA_NA_NA	Leachate	6.09674e-27	0.525966
X5146	Bacteria_Patescibacteria_Gracilibacteria_Candidatus Peregrinibacteria_NA_NA_NA.29	Leachate	9.30103e-57	0.698797
X6987	Bacteria_Patescibacteria_Gracilibacteria_NA_NA_NA_NA.30	Leachate	6.10855e-40	0.61472
X7079	Bacteria_Patescibacteria_Gracilibacteria_NA_NA_NA_NA.31	Leachate	6.10855e-40	0.61472
X7293	Bacteria_Patescibacteria_Gracilibacteria_NA_NA_NA_NA.32	Leachate	1.15018e-32	0.5684
X9977	Bacteria_Patescibacteria_Gracilibacteria_NA_NA_NA_NA.38	Leachate	8.51715e-20	0.462924
X2765	Bacteria_Patescibacteria_Parcubacteria_Candidatus Adlerbacteria_NA_NA_NA.1	Leachate	1.78979e-67	0.740459
X4782	Bacteria_Patescibacteria_Parcubacteria_Candidatus Adlerbacteria_NA_NA_NA.3	Leachate	3.06743e-28	0.536134
X5698	Bacteria_Patescibacteria_Parcubacteria_Candidatus Adlerbacteria_NA_NA_NA.5	Leachate	7.11728e-14	0.398445
X7759	Bacteria_Patescibacteria_Parcubacteria_Candidatus Adlerbacteria_NA_NA_NA.7	Leachate	8.51715e-20	0.462924
X1843	Bacteria_Patescibacteria_Parcubacteria_Candidatus Azambacteria_NA_NA_NA.2	Leachate	2.22966e-31	0.559371
X3584	Bacteria_Patescibacteria_Parcubacteria_Candidatus Brennerbacteria_NA_NA_NA	Leachate	9.26919e-17	0.431585
X9017	Bacteria_Patescibacteria_Parcubacteria_Candidatus Campbellbacteria_NA_NA_NA.4	Leachate	9.46734e-12	0.371435
X2911	Bacteria_Patescibacteria_Parcubacteria_Candidatus Jorgensenbacteria_NA_NA_NA.6	Leachate	3.18163e-17	0.436593
X1075	Bacteria_Patescibacteria_Parcubacteria_Candidatus Kaiserbacteria_NA_NA_NA.17	Leachate	6.73776e-16	0.422068
X2604	Bacteria_Patescibacteria_Parcubacteria_Candidatus Kaiserbacteria_NA_NA_NA.28	Leachate	7.86116e-30	0.548142
X4220	Bacteria_Patescibacteria_Parcubacteria_Candidatus Kaiserbacteria_NA_NA_NA.39	Leachate	2.84133e-30	0.551393
X211	Bacteria_Patescibacteria_Parcubacteria_Candidatus Kaiserbacteria_NA_NA_NA.4	Leachate	7.8799e-21	0.472895
X5906	Bacteria_Patescibacteria_Parcubacteria_Candidatus Kaiserbacteria_NA_NA_NA.55	Leachate	9.10443e-14	0.397142
X9999	Bacteria_Patescibacteria_Parcubacteria_Candidatus Kaiserbacteria_NA_NA_NA.74	Leachate	4.90877e-14	0.400398
X10651	Bacteria_Patescibacteria_Parcubacteria_Candidatus Liptonbacteria_NA_NA_NA.19	Leachate	1.24287e-08	0.326511
X5867	Bacteria_Patescibacteria_Parcubacteria_Candidatus Lloydbacteria_NA_NA_NA.5	Leachate	6.10855e-40	0.61472
X12170	Bacteria_Patescibacteria_Parcubacteria_Candidatus Moranbacteria_NA_NA_NA.11	Leachate	1.24287e-08	0.326511
X4128	Bacteria_Patescibacteria_Parcubacteria_Candidatus Moranbacteria_NA_NA_NA.2	Leachate	4.21341e-24	0.502457
X4900	Bacteria_Patescibacteria_Parcubacteria_Candidatus Moranbacteria_NA_NA_NA.3	Leachate	7.3567e-08	0.314162
X1403	Bacteria_Patescibacteria_Parcubacteria_Candidatus Nomurabacteria_NA_NA_NA.12	Leachate	9.48631e-118	0.865122
X2005	Bacteria_Patescibacteria_Parcubacteria_Candidatus Nomurabacteria_NA_NA_NA.20	Leachate	2.97936e-72	0.756777
X2106	Bacteria_Patescibacteria_Parcubacteria_Candidatus Nomurabacteria_NA_NA_NA.21	Leachate	3.87402e-31	0.557658
X2182	Bacteria_Patescibacteria_Parcubacteria_Candidatus Staskawiczbacteria_NA_NA_NA	Leachate	4.17417e-23	0.493759
X3293	Bacteria_Patescibacteria_Parcubacteria_GWA2.38.13b_NA_NA_NA	Leachate	2.61832e-21	0.477402
X12832	Bacteria_Patescibacteria_Parcubacteria_NA_NA_NA_NA.144	Leachate	1.24287e-08	0.326511
X1568	Bacteria_Patescibacteria_Parcubacteria_NA_NA_NA_NA.15	Leachate	7.72894e-08	0.313811
X2788	Bacteria_Patescibacteria_Parcubacteria_NA_NA_NA_NA.22	Leachate	4.21177e-14	0.4012
X3875	Bacteria_Patescibacteria_Parcubacteria_NA_NA_NA_NA.32	Leachate	1.66414e-20	0.469799
X7009	Bacteria_Patescibacteria_Parcubacteria_NA_NA_NA_NA.61	Leachate	9.46734e-12	0.371435
X8485	Bacteria_Patescibacteria_Saccharimonadia_Saccharimonadales_LWQ8_NA_NA.11	Leachate	1.30722e-09	0.341392
X2981	Bacteria_Patescibacteria_Saccharimonadia_Saccharimonadales_LWQ8_NA_NA.3	Leachate	1.73287e-19	0.459885
X3529	Bacteria_Patescibacteria_Saccharimonadia_Saccharimonadales_NA_NA_NA.11	Leachate	1.54163e-35	0.587594
X3931	Bacteria_Patescibacteria_Saccharimonadia_Saccharimonadales_NA_NA_NA.12	Leachate	3.39226e-33	0.57204
X4536	Bacteria_Patescibacteria_Saccharimonadia_Saccharimonadales_NA_NA_NA.14	Leachate	4.90877e-14	0.400398
X4553	Bacteria_Patescibacteria_Saccharimonadia_Saccharimonadales_NA_NA_NA.15	Leachate	3.42062e-24	0.503235
X10688	Bacteria_Patescibacteria_Saccharimonadia_Saccharimonadales_NA_NA_NA.31	Leachate	4.90877e-14	0.400398
X2831	Bacteria_Patescibacteria_Saccharimonadia_Saccharimonadales_Saccharimonadaceae_TM7a_NA.3	Leachate	1.26252e-24	0.50693
X163	Bacteria_Patescibacteria_ABY1_Candidatus Magasanikbacteria_NA_NA_NA.1	Methylamine	8.62325e-13	0.384979
X205	Bacteria_Patescibacteria_ABY1_Candidatus Magasanikbacteria_NA_NA_NA.2	Methylamine	1.71758e-09	-0.33963
X553	Bacteria_Patescibacteria_ABY1_Candidatus Magasanikbacteria_NA_NA_NA.4	Methylamine	1.05391e-16	0.430978
X732	Bacteria_Patescibacteria_ABY1_Candidatus Uhrbacteria_NA_NA_NA.2	Methylamine	7.70173e-12	0.372627
X357	Bacteria_Patescibacteria_Gracilibacteria_NA_NA_NA_NA	Methylamine	8.22668e-10	-0.344355
X650	Bacteria_Patescibacteria_Parcubacteria_Candidatus Azambacteria_NA_NA_NA	Methylamine	5.13971e-11	0.361474
X1807	Bacteria_Patescibacteria_Parcubacteria_Candidatus Campbellbacteria_NA_NA_NA	Methylamine	2.81796e-07	0.304443
X316	Bacteria_Patescibacteria_Parcubacteria_Candidatus Colwellbacteria_NA_NA_NA	Methylamine	1.00855e-07	-0.311911
X81	Bacteria_Patescibacteria_Parcubacteria_Candidatus Jorgensenbacteria_NA_NA_NA	Methylamine	1.25095e-10	-0.356095
X85	Bacteria_Patescibacteria_Parcubacteria_Candidatus Jorgensenbacteria_NA_NA_NA.1	Methylamine	7.08332e-14	-0.39847
X117	Bacteria_Patescibacteria_Parcubacteria_Candidatus Kaiserbacteria_NA_NA_NA	Methylamine	9.13442e-30	0.54766
X120	Bacteria_Patescibacteria_Parcubacteria_Candidatus Kaiserbacteria_NA_NA_NA.1	Methylamine	4.1066e-10	0.348743
X352	Bacteria_Patescibacteria_Parcubacteria_Candidatus Kaiserbacteria_NA_NA_NA.10	Methylamine	8.22409e-39	0.608006
X233	Bacteria_Patescibacteria_Parcubacteria_Candidatus Kaiserbacteria_NA_NA_NA.5	Methylamine	1.37009e-11	0.369288
X274	Bacteria_Patescibacteria_Parcubacteria_Candidatus Kaiserbacteria_NA_NA_NA.6	Methylamine	6.02743e-11	0.360518
X293	Bacteria_Patescibacteria_Parcubacteria_Candidatus Kaiserbacteria_NA_NA_NA.8	Methylamine	1.38366e-34	0.581366
X59	Bacteria_Patescibacteria_Parcubacteria_Candidatus Wolfebacteria_NA_NA_NA	Methylamine	3.55178e-09	-0.334886
X448	Bacteria_Patescibacteria_Parcubacteria_Candidatus Wolfebacteria_NA_NA_NA.1	Methylamine	4.45356e-07	-0.301048
X7	Bacteria_Patescibacteria_Parcubacteria_NA_NA_NA_NA	Methylamine	3.41661e-14	-0.402292
X20	Bacteria_Patescibacteria_Parcubacteria_NA_NA_NA_NA.1	Methylamine	3.19849e-07	-0.303508
X79	Bacteria_Patescibacteria_Parcubacteria_UBA9983_NA_NA_NA	Methylamine	1.17001e-07	-0.310845
X510	Bacteria_Patescibacteria_Parcubacteria_UBA9983_NA_NA_NA.10	Methylamine	1.83239e-10	-0.353755
X105	Bacteria_Patescibacteria_Parcubacteria_UBA9983_NA_NA_NA.2	Methylamine	9.47256e-09	-0.328349
X126	Bacteria_Patescibacteria_Parcubacteria_UBA9983_NA_NA_NA.4	Methylamine	7.66995e-08	-0.313866
X131	Bacteria_Patescibacteria_Parcubacteria_UBA9983_NA_NA_NA.5	Methylamine	1.17001e-07	-0.310845
X1832	Bacteria_Patescibacteria_Gracilibacteria_NA_NA_NA_NA.6	Necromass	1.89843e-49	0.665533
X2074	Bacteria_Patescibacteria_Gracilibacteria_NA_NA_NA_NA.7	Necromass	1.73498e-62	0.722011
X2313	Bacteria_Patescibacteria_Gracilibacteria_NA_NA_NA_NA.8	Necromass	8.40546e-111	0.852779
X326	Bacteria_Patescibacteria_ABY1_Candidatus Kerfeldbacteria_NA_NA_NA	nitrate	3.43888e-20	0.466762
X205	Bacteria_Patescibacteria_ABY1_Candidatus Magasanikbacteria_NA_NA_NA.2	nitrate	1.89555e-29	0.545302
X505	Bacteria_Patescibacteria_ABY1_Candidatus Magasanikbacteria_NA_NA_NA.3	nitrate	1.94594e-20	0.469147
X1153	Bacteria_Patescibacteria_ABY1_Candidatus Magasanikbacteria_NA_NA_NA.7	nitrate	2.5713e-07	0.305118
X509	Bacteria_Patescibacteria_ABY1_Candidatus Uhrbacteria_NA_NA_NA	nitrate	2.22352e-13	0.392372
X952	Bacteria_Patescibacteria_ABY1_Candidatus Uhrbacteria_NA_NA_NA.5	nitrate	2.25863e-07	0.306069
X1052	Bacteria_Patescibacteria_ABY1_Candidatus Uhrbacteria_NA_NA_NA.7	nitrate	2.15687e-08	0.322743
X1148	Bacteria_Patescibacteria_ABY1_Candidatus Uhrbacteria_NA_NA_NA.8	nitrate	1.56798e-07	0.30873
X502	Bacteria_Patescibacteria_Gracilibacteria_Candidatus Peregrinibacteria_NA_NA_NA.1	nitrate	1.35636e-11	0.369347
X773	Bacteria_Patescibacteria_Gracilibacteria_Candidatus Peregrinibacteria_NA_NA_NA.3	nitrate	1.62792e-11	0.368281
X800	Bacteria_Patescibacteria_Gracilibacteria_Candidatus Peregrinibacteria_NA_NA_NA.5	nitrate	9.04622e-09	0.32866
X495	Bacteria_Patescibacteria_Gracilibacteria_Candidatus Peribacteria_NA_NA_NA	nitrate	2.68437e-09	0.336724
X357	Bacteria_Patescibacteria_Gracilibacteria_NA_NA_NA_NA	nitrate	4.81875e-07	0.300459
X1274	Bacteria_Patescibacteria_Gracilibacteria_NA_NA_NA_NA.1	nitrate	1.76206e-07	0.307882
X1277	Bacteria_Patescibacteria_Gracilibacteria_NA_NA_NA_NA.2	nitrate	1.52084e-07	0.308951
X316	Bacteria_Patescibacteria_Parcubacteria_Candidatus Colwellbacteria_NA_NA_NA	nitrate	3.57905e-15	0.413816
X1339	Bacteria_Patescibacteria_Parcubacteria_Candidatus Colwellbacteria_NA_NA_NA.4	nitrate	2.73116e-08	0.321113
X81	Bacteria_Patescibacteria_Parcubacteria_Candidatus Jorgensenbacteria_NA_NA_NA	nitrate	3.10992e-54	0.687806
X85	Bacteria_Patescibacteria_Parcubacteria_Candidatus Jorgensenbacteria_NA_NA_NA.1	nitrate	2.59054e-33	0.572837
X120	Bacteria_Patescibacteria_Parcubacteria_Candidatus Kaiserbacteria_NA_NA_NA.1	nitrate	5.38545e-09	-0.332131
X564	Bacteria_Patescibacteria_Parcubacteria_Candidatus Kaiserbacteria_NA_NA_NA.11	nitrate	7.78828e-09	0.329666
X142	Bacteria_Patescibacteria_Parcubacteria_Candidatus Kaiserbacteria_NA_NA_NA.2	nitrate	9.59663e-13	0.384388
X281	Bacteria_Patescibacteria_Parcubacteria_Candidatus Kaiserbacteria_NA_NA_NA.7	nitrate	2.86954e-20	0.467522
X319	Bacteria_Patescibacteria_Parcubacteria_Candidatus Nomurabacteria_NA_NA_NA	nitrate	1.50158e-21	0.479651
X554	Bacteria_Patescibacteria_Parcubacteria_Candidatus Nomurabacteria_NA_NA_NA.2	nitrate	1.67821e-12	0.381278
X644	Bacteria_Patescibacteria_Parcubacteria_Candidatus Nomurabacteria_NA_NA_NA.3	nitrate	9.19629e-16	0.420548
X842	Bacteria_Patescibacteria_Parcubacteria_Candidatus Nomurabacteria_NA_NA_NA.5	nitrate	1.40126e-09	0.340944
X59	Bacteria_Patescibacteria_Parcubacteria_Candidatus Wolfebacteria_NA_NA_NA	nitrate	1.01402e-39	0.613424
X448	Bacteria_Patescibacteria_Parcubacteria_Candidatus Wolfebacteria_NA_NA_NA.1	nitrate	2.85666e-14	0.403222
X548	Bacteria_Patescibacteria_Parcubacteria_Candidatus Wolfebacteria_NA_NA_NA.3	nitrate	2.08981e-07	0.306638
X7	Bacteria_Patescibacteria_Parcubacteria_NA_NA_NA_NA	nitrate	9.66344e-89	0.804569
X20	Bacteria_Patescibacteria_Parcubacteria_NA_NA_NA_NA.1	nitrate	1.45365e-27	0.530885
X382	Bacteria_Patescibacteria_Parcubacteria_NA_NA_NA_NA.2	nitrate	1.05522e-10	0.357132
X430	Bacteria_Patescibacteria_Parcubacteria_NA_NA_NA_NA.3	nitrate	3.02136e-13	0.390716
X79	Bacteria_Patescibacteria_Parcubacteria_UBA9983_NA_NA_NA	nitrate	1.4482e-22	0.488934
X510	Bacteria_Patescibacteria_Parcubacteria_UBA9983_NA_NA_NA.10	nitrate	2.11301e-07	0.306557
X131	Bacteria_Patescibacteria_Parcubacteria_UBA9983_NA_NA_NA.5	nitrate	3.85283e-24	0.502791
X198	Bacteria_Patescibacteria_Saccharimonadia_Saccharimonadales_NA_NA_NA	nitrate	2.50414e-07	0.305312
X1447	Bacteria_Patescibacteria_Parcubacteria_Candidatus Kaiserbacteria_NA_NA_NA.19	nitrite	1.91731e-32	0.566864
X2055	Bacteria_Patescibacteria_Parcubacteria_Candidatus Kaiserbacteria_NA_NA_NA.22	nitrite	8.87344e-33	0.569177
X2710	Bacteria_Patescibacteria_Parcubacteria_Candidatus Kaiserbacteria_NA_NA_NA.29	nitrite	1.02917e-26	0.52415
X3898	Bacteria_Patescibacteria_Parcubacteria_Candidatus Nomurabacteria_NA_NA_NA.33	nitrite	8.31526e-10	0.344287
X7	Bacteria_Patescibacteria_Parcubacteria_NA_NA_NA_NA	nitrite	3.47641e-07	0.302891
X2997	Bacteria_Patescibacteria_ABY1_Candidatus Falkowbacteria_NA_NA_NA.1	Oxic	2.02436e-08	-0.323179
X3685	Bacteria_Patescibacteria_ABY1_Candidatus Falkowbacteria_NA_NA_NA.2	Oxic	3.5193e-07	-0.3028
X326	Bacteria_Patescibacteria_ABY1_Candidatus Kerfeldbacteria_NA_NA_NA	Oxic	1.20225e-50	-0.671297
X1822	Bacteria_Patescibacteria_ABY1_Candidatus Kerfeldbacteria_NA_NA_NA.2	Oxic	2.60468e-12	-0.378809
X2607	Bacteria_Patescibacteria_ABY1_Candidatus Kerfeldbacteria_NA_NA_NA.4	Oxic	1.27008e-12	-0.382833
X2650	Bacteria_Patescibacteria_ABY1_Candidatus Kerfeldbacteria_NA_NA_NA.5	Oxic	8.50469e-08	-0.31313
X1312	Bacteria_Patescibacteria_ABY1_Candidatus Kuenenbacteria_NA_NA_NA	Oxic	3.2135e-17	-0.436546
X1270	Bacteria_Patescibacteria_ABY1_Candidatus Magasanikbacteria_NA_NA_NA.10	Oxic	3.13612e-20	-0.467149
X1291	Bacteria_Patescibacteria_ABY1_Candidatus Magasanikbacteria_NA_NA_NA.11	Oxic	5.27878e-12	-0.374796
X1518	Bacteria_Patescibacteria_ABY1_Candidatus Magasanikbacteria_NA_NA_NA.16	Oxic	1.09376e-09	-0.342536
X1529	Bacteria_Patescibacteria_ABY1_Candidatus Magasanikbacteria_NA_NA_NA.17	Oxic	1.09376e-09	-0.342536
X1939	Bacteria_Patescibacteria_ABY1_Candidatus Magasanikbacteria_NA_NA_NA.18	Oxic	2.07269e-10	-0.352995
X2149	Bacteria_Patescibacteria_ABY1_Candidatus Magasanikbacteria_NA_NA_NA.19	Oxic	1.13935e-13	-0.395951
X205	Bacteria_Patescibacteria_ABY1_Candidatus Magasanikbacteria_NA_NA_NA.2	Oxic	1.69408e-64	-0.729634
X2606	Bacteria_Patescibacteria_ABY1_Candidatus Magasanikbacteria_NA_NA_NA.20	Oxic	3.93685e-10	-0.349007
X2648	Bacteria_Patescibacteria_ABY1_Candidatus Magasanikbacteria_NA_NA_NA.21	Oxic	3.5193e-07	-0.3028
X2727	Bacteria_Patescibacteria_ABY1_Candidatus Magasanikbacteria_NA_NA_NA.24	Oxic	4.60984e-15	-0.412545
X505	Bacteria_Patescibacteria_ABY1_Candidatus Magasanikbacteria_NA_NA_NA.3	Oxic	5.23178e-46	-0.648239
X754	Bacteria_Patescibacteria_ABY1_Candidatus Magasanikbacteria_NA_NA_NA.5	Oxic	2.07602e-23	-0.496434
X991	Bacteria_Patescibacteria_ABY1_Candidatus Magasanikbacteria_NA_NA_NA.6	Oxic	6.48394e-26	-0.517675
X1153	Bacteria_Patescibacteria_ABY1_Candidatus Magasanikbacteria_NA_NA_NA.7	Oxic	2.25722e-29	-0.544735
X1185	Bacteria_Patescibacteria_ABY1_Candidatus Magasanikbacteria_NA_NA_NA.8	Oxic	3.2135e-17	-0.436546
X1209	Bacteria_Patescibacteria_ABY1_Candidatus Magasanikbacteria_NA_NA_NA.9	Oxic	1.05135e-18	-0.45203
X509	Bacteria_Patescibacteria_ABY1_Candidatus Uhrbacteria_NA_NA_NA	Oxic	3.36112e-38	-0.604303
X551	Bacteria_Patescibacteria_ABY1_Candidatus Uhrbacteria_NA_NA_NA.1	Oxic	6.22079e-16	-0.422457
X789	Bacteria_Patescibacteria_ABY1_Candidatus Uhrbacteria_NA_NA_NA.3	Oxic	1.09606e-15	-0.419687
X827	Bacteria_Patescibacteria_ABY1_Candidatus Uhrbacteria_NA_NA_NA.4	Oxic	4.5612e-25	-0.510657
X952	Bacteria_Patescibacteria_ABY1_Candidatus Uhrbacteria_NA_NA_NA.5	Oxic	8.9943e-16	-0.420657
X1052	Bacteria_Patescibacteria_ABY1_Candidatus Uhrbacteria_NA_NA_NA.7	Oxic	1.20077e-27	-0.531535
X1148	Bacteria_Patescibacteria_ABY1_Candidatus Uhrbacteria_NA_NA_NA.8	Oxic	1.56193e-28	-0.538382
X1095	Bacteria_Patescibacteria_Berkelbacteria_NA_NA_NA_NA.2	Oxic	1.34506e-22	-0.489223
X1868	Bacteria_Patescibacteria_Berkelbacteria_NA_NA_NA_NA.3	Oxic	4.74367e-09	-0.332974
X2945	Bacteria_Patescibacteria_Berkelbacteria_NA_NA_NA_NA.4	Oxic	3.5193e-07	-0.3028
X502	Bacteria_Patescibacteria_Gracilibacteria_Candidatus Peregrinibacteria_NA_NA_NA.1	Oxic	1.60024e-28	-0.538302
X766	Bacteria_Patescibacteria_Gracilibacteria_Candidatus Peregrinibacteria_NA_NA_NA.2	Oxic	2.26851e-08	-0.322395
X773	Bacteria_Patescibacteria_Gracilibacteria_Candidatus Peregrinibacteria_NA_NA_NA.3	Oxic	2.92943e-19	-0.457618
X781	Bacteria_Patescibacteria_Gracilibacteria_Candidatus Peregrinibacteria_NA_NA_NA.4	Oxic	1.16897e-25	-0.515572
X800	Bacteria_Patescibacteria_Gracilibacteria_Candidatus Peregrinibacteria_NA_NA_NA.5	Oxic	8.49028e-22	-0.481941
X1056	Bacteria_Patescibacteria_Gracilibacteria_Candidatus Peregrinibacteria_NA_NA_NA.6	Oxic	5.58489e-12	-0.374473
X1309	Bacteria_Patescibacteria_Gracilibacteria_Candidatus Peregrinibacteria_NA_NA_NA.7	Oxic	4.60984e-15	-0.412545
X495	Bacteria_Patescibacteria_Gracilibacteria_Candidatus Peribacteria_NA_NA_NA	Oxic	3.81442e-34	-0.578442
X1376	Bacteria_Patescibacteria_Gracilibacteria_Candidatus Peribacteria_NA_NA_NA.3	Oxic	5.8784e-18	-0.444336
X357	Bacteria_Patescibacteria_Gracilibacteria_NA_NA_NA_NA	Oxic	2.70077e-19	-0.45797
X1274	Bacteria_Patescibacteria_Gracilibacteria_NA_NA_NA_NA.1	Oxic	4.46942e-15	-0.412701
X1277	Bacteria_Patescibacteria_Gracilibacteria_NA_NA_NA_NA.2	Oxic	6.26047e-17	-0.433432
X1464	Bacteria_Patescibacteria_Gracilibacteria_NA_NA_NA_NA.4	Oxic	5.49968e-13	-0.387453
X1276	Bacteria_Patescibacteria_Parcubacteria_Candidatus Azambacteria_NA_NA_NA.1	Oxic	8.49028e-22	-0.481941
X316	Bacteria_Patescibacteria_Parcubacteria_Candidatus Colwellbacteria_NA_NA_NA	Oxic	5.82256e-36	-0.590315
X824	Bacteria_Patescibacteria_Parcubacteria_Candidatus Colwellbacteria_NA_NA_NA.1	Oxic	5.49968e-13	-0.387453
X1064	Bacteria_Patescibacteria_Parcubacteria_Candidatus Colwellbacteria_NA_NA_NA.3	Oxic	5.52878e-11	-0.361037
X1339	Bacteria_Patescibacteria_Parcubacteria_Candidatus Colwellbacteria_NA_NA_NA.4	Oxic	4.60984e-15	-0.412545
X81	Bacteria_Patescibacteria_Parcubacteria_Candidatus Jorgensenbacteria_NA_NA_NA	Oxic	1.52615e-110	-0.852295
X85	Bacteria_Patescibacteria_Parcubacteria_Candidatus Jorgensenbacteria_NA_NA_NA.1	Oxic	8.51645e-65	-0.730744
X1586	Bacteria_Patescibacteria_Parcubacteria_Candidatus Jorgensenbacteria_NA_NA_NA.2	Oxic	1.09376e-09	-0.342536
X1700	Bacteria_Patescibacteria_Parcubacteria_Candidatus Jorgensenbacteria_NA_NA_NA.3	Oxic	1.09376e-09	-0.342536
X120	Bacteria_Patescibacteria_Parcubacteria_Candidatus Kaiserbacteria_NA_NA_NA.1	Oxic	8.58181e-12	0.372003
X564	Bacteria_Patescibacteria_Parcubacteria_Candidatus Kaiserbacteria_NA_NA_NA.11	Oxic	3.24645e-32	-0.565271
X655	Bacteria_Patescibacteria_Parcubacteria_Candidatus Kaiserbacteria_NA_NA_NA.14	Oxic	3.5193e-07	-0.3028
X876	Bacteria_Patescibacteria_Parcubacteria_Candidatus Kaiserbacteria_NA_NA_NA.15	Oxic	3.5193e-07	-0.3028
X1017	Bacteria_Patescibacteria_Parcubacteria_Candidatus Kaiserbacteria_NA_NA_NA.16	Oxic	1.83742e-19	-0.459633
X1108	Bacteria_Patescibacteria_Parcubacteria_Candidatus Kaiserbacteria_NA_NA_NA.18	Oxic	2.02436e-08	-0.323179
X142	Bacteria_Patescibacteria_Parcubacteria_Candidatus Kaiserbacteria_NA_NA_NA.2	Oxic	3.24645e-32	-0.565271
X143	Bacteria_Patescibacteria_Parcubacteria_Candidatus Kaiserbacteria_NA_NA_NA.3	Oxic	5.78589e-18	-0.444408
X281	Bacteria_Patescibacteria_Parcubacteria_Candidatus Kaiserbacteria_NA_NA_NA.7	Oxic	1.18273e-44	-0.641108
X293	Bacteria_Patescibacteria_Parcubacteria_Candidatus Kaiserbacteria_NA_NA_NA.8	Oxic	7.32289e-09	0.33008
X3123	Bacteria_Patescibacteria_Parcubacteria_Candidatus Liptonbacteria_NA_NA_NA.4	Oxic	8.50469e-08	-0.31313
X2517	Bacteria_Patescibacteria_Parcubacteria_Candidatus Lloydbacteria_NA_NA_NA	Oxic	1.37635e-12	-0.382385
X319	Bacteria_Patescibacteria_Parcubacteria_Candidatus Nomurabacteria_NA_NA_NA	Oxic	6.04845e-51	-0.672712
X1119	Bacteria_Patescibacteria_Parcubacteria_Candidatus Nomurabacteria_NA_NA_NA.10	Oxic	2.02436e-08	-0.323179
X1713	Bacteria_Patescibacteria_Parcubacteria_Candidatus Nomurabacteria_NA_NA_NA.15	Oxic	2.48025e-10	-0.351885
X554	Bacteria_Patescibacteria_Parcubacteria_Candidatus Nomurabacteria_NA_NA_NA.2	Oxic	3.67937e-37	-0.597894
X644	Bacteria_Patescibacteria_Parcubacteria_Candidatus Nomurabacteria_NA_NA_NA.3	Oxic	1.20077e-27	-0.531535
X842	Bacteria_Patescibacteria_Parcubacteria_Candidatus Nomurabacteria_NA_NA_NA.5	Oxic	4.60984e-15	-0.412545
X976	Bacteria_Patescibacteria_Parcubacteria_Candidatus Nomurabacteria_NA_NA_NA.7	Oxic	5.04536e-07	-0.300115
X1060	Bacteria_Patescibacteria_Parcubacteria_Candidatus Nomurabacteria_NA_NA_NA.8	Oxic	5.25155e-12	-0.374825
X1080	Bacteria_Patescibacteria_Parcubacteria_Candidatus Nomurabacteria_NA_NA_NA.9	Oxic	2.48025e-10	-0.351885
X59	Bacteria_Patescibacteria_Parcubacteria_Candidatus Wolfebacteria_NA_NA_NA	Oxic	1.46045e-87	-0.801533
X448	Bacteria_Patescibacteria_Parcubacteria_Candidatus Wolfebacteria_NA_NA_NA.1	Oxic	2.2663e-33	-0.573232
X508	Bacteria_Patescibacteria_Parcubacteria_Candidatus Wolfebacteria_NA_NA_NA.2	Oxic	1.13935e-13	-0.395951
X548	Bacteria_Patescibacteria_Parcubacteria_Candidatus Wolfebacteria_NA_NA_NA.3	Oxic	8.9943e-16	-0.420657
X1466	Bacteria_Patescibacteria_Parcubacteria_Candidatus Zambryskibacteria_NA_NA_NA	Oxic	8.9943e-16	-0.420657
X7	Bacteria_Patescibacteria_Parcubacteria_NA_NA_NA_NA	Oxic	4.78668e-224	-0.962865
X20	Bacteria_Patescibacteria_Parcubacteria_NA_NA_NA_NA.1	Oxic	1.20704e-63	-0.726432
X1225	Bacteria_Patescibacteria_Parcubacteria_NA_NA_NA_NA.13	Oxic	5.49968e-13	-0.387453
X1406	Bacteria_Patescibacteria_Parcubacteria_NA_NA_NA_NA.14	Oxic	5.52878e-11	-0.361037
X382	Bacteria_Patescibacteria_Parcubacteria_NA_NA_NA_NA.2	Oxic	5.88492e-26	-0.518019
X430	Bacteria_Patescibacteria_Parcubacteria_NA_NA_NA_NA.3	Oxic	3.24645e-32	-0.565271
X662	Bacteria_Patescibacteria_Parcubacteria_NA_NA_NA_NA.7	Oxic	1.09376e-09	-0.342536
X784	Bacteria_Patescibacteria_Parcubacteria_NA_NA_NA_NA.9	Oxic	4.60984e-15	-0.412545
X79	Bacteria_Patescibacteria_Parcubacteria_UBA9983_NA_NA_NA	Oxic	4.70463e-51	-0.673228
X98	Bacteria_Patescibacteria_Parcubacteria_UBA9983_NA_NA_NA.1	Oxic	1.20077e-27	-0.531535
X510	Bacteria_Patescibacteria_Parcubacteria_UBA9983_NA_NA_NA.10	Oxic	6.54799e-22	-0.482978
X1059	Bacteria_Patescibacteria_Parcubacteria_UBA9983_NA_NA_NA.12	Oxic	2.48025e-10	-0.351885
X1762	Bacteria_Patescibacteria_Parcubacteria_UBA9983_NA_NA_NA.15	Oxic	1.21093e-11	-0.370007
X2827	Bacteria_Patescibacteria_Parcubacteria_UBA9983_NA_NA_NA.16	Oxic	2.48025e-10	-0.351885
X105	Bacteria_Patescibacteria_Parcubacteria_UBA9983_NA_NA_NA.2	Oxic	4.58749e-15	-0.41257
X114	Bacteria_Patescibacteria_Parcubacteria_UBA9983_NA_NA_NA.3	Oxic	7.33586e-13	-0.385871
X131	Bacteria_Patescibacteria_Parcubacteria_UBA9983_NA_NA_NA.5	Oxic	1.04282e-54	-0.68991
X297	Bacteria_Patescibacteria_Parcubacteria_UBA9983_NA_NA_NA.7	Oxic	5.8784e-18	-0.444336
X449	Bacteria_Patescibacteria_Parcubacteria_UBA9983_NA_NA_NA.8	Oxic	2.60468e-12	-0.378809
X472	Bacteria_Patescibacteria_Parcubacteria_UBA9983_NA_NA_NA.9	Oxic	2.70368e-09	-0.336677
X1957	Bacteria_Patescibacteria_Saccharimonadia_Saccharimonadales_LWQ8_NA_NA.2	Oxic	3.5193e-07	-0.3028
X198	Bacteria_Patescibacteria_Saccharimonadia_Saccharimonadales_NA_NA_NA	Oxic	3.33409e-25	-0.511796
X550	Bacteria_Patescibacteria_Saccharimonadia_Saccharimonadales_NA_NA_NA.1	Oxic	3.11967e-24	-0.503578
X14491	Bacteria_Patescibacteria_Parcubacteria_Candidatus Moranbacteria_NA_NA_NA.14	R2A	3.14235e-10	0.350415
X16859	Bacteria_Patescibacteria_Parcubacteria_Candidatus Vogelbacteria_NA_NA_NA.26	R2A	3.14235e-10	0.350415
X18650	Bacteria_Patescibacteria_Parcubacteria_NA_NA_NA_NA.270	R2A	3.14235e-10	0.350415
X13590	Bacteria_Patescibacteria_Parcubacteria_UBA9983_NA_NA_NA.29	R2A	3.14235e-10	0.350415
X1468	Bacteria_Patescibacteria_ABY1_Candidatus Magasanikbacteria_NA_NA_NA.15	SoilSeepage	1.06747e-09	0.342692
X5451	Bacteria_Patescibacteria_ABY1_Candidatus Uhrbacteria_NA_NA_NA.32	SoilSeepage	3.14235e-10	0.350415
X6298	Bacteria_Patescibacteria_ABY1_Candidatus Uhrbacteria_NA_NA_NA.34	SoilSeepage	6.8884e-39	0.608469
X9307	Bacteria_Patescibacteria_ABY1_Candidatus Uhrbacteria_NA_NA_NA.42	SoilSeepage	3.14235e-10	0.350415
X3599	Bacteria_Patescibacteria_Gracilibacteria_Candidatus Peregrinibacteria_NA_NA_NA.18	SoilSeepage	2.51292e-42	0.628395
X11233	Bacteria_Patescibacteria_Gracilibacteria_Candidatus Peregrinibacteria_NA_NA_NA.51	SoilSeepage	3.14235e-10	0.350415
X15064	Bacteria_Patescibacteria_Gracilibacteria_Candidatus Peregrinibacteria_NA_NA_NA.80	SoilSeepage	3.14235e-10	0.350415
X11881	Bacteria_Patescibacteria_Gracilibacteria_Candidatus Peribacteria_NA_NA_NA.19	SoilSeepage	3.14235e-10	0.350415
X16023	Bacteria_Patescibacteria_Gracilibacteria_Candidatus Peribacteria_NA_NA_NA.32	SoilSeepage	3.14235e-10	0.350415
X11885	Bacteria_Patescibacteria_Parcubacteria_Candidatus Azambacteria_NA_NA_NA.21	SoilSeepage	3.14235e-10	0.350415
X16015	Bacteria_Patescibacteria_Parcubacteria_Candidatus Azambacteria_NA_NA_NA.40	SoilSeepage	3.14235e-10	0.350415
X13896	Bacteria_Patescibacteria_Parcubacteria_Candidatus Colwellbacteria_NA_NA_NA.21	SoilSeepage	3.14235e-10	0.350415
X2460	Bacteria_Patescibacteria_Parcubacteria_Candidatus Colwellbacteria_NA_NA_NA.5	SoilSeepage	3.14235e-10	0.350415
X4920	Bacteria_Patescibacteria_Parcubacteria_Candidatus Jorgensenbacteria_NA_NA_NA.11	SoilSeepage	4.41753e-22	0.484543
X2389	Bacteria_Patescibacteria_Parcubacteria_Candidatus Kaiserbacteria_NA_NA_NA.27	SoilSeepage	1.23386e-61	0.718702
X11743	Bacteria_Patescibacteria_Parcubacteria_Candidatus Liptonbacteria_NA_NA_NA.24	SoilSeepage	3.14235e-10	0.350415
X1511	Bacteria_Patescibacteria_Parcubacteria_Candidatus Nomurabacteria_NA_NA_NA.13	SoilSeepage	1.80189e-07	0.307719
X17450	Bacteria_Patescibacteria_Parcubacteria_Candidatus Nomurabacteria_NA_NA_NA.149	SoilSeepage	3.14235e-10	0.350415
X7790	Bacteria_Patescibacteria_Parcubacteria_Candidatus Nomurabacteria_NA_NA_NA.70	SoilSeepage	3.14235e-10	0.350415
X7314	Bacteria_Patescibacteria_Parcubacteria_Candidatus Staskawiczbacteria_NA_NA_NA.1	SoilSeepage	3.14235e-10	0.350415
X3638	Bacteria_Patescibacteria_Parcubacteria_Candidatus Vogelbacteria_NA_NA_NA.3	SoilSeepage	2.21543e-23	0.496186
X11742	Bacteria_Patescibacteria_Parcubacteria_NA_NA_NA_NA.124	SoilSeepage	3.14235e-10	0.350415
X13040	Bacteria_Patescibacteria_Parcubacteria_NA_NA_NA_NA.151	SoilSeepage	3.14235e-10	0.350415
X3421	Bacteria_Patescibacteria_Parcubacteria_NA_NA_NA_NA.29	SoilSeepage	5.39334e-08	0.316359
X4711	Bacteria_Patescibacteria_Parcubacteria_NA_NA_NA_NA.41	SoilSeepage	3.14235e-10	0.350415
X779	Bacteria_Patescibacteria_Parcubacteria_NA_NA_NA_NA.8	SoilSeepage	7.2731e-27	0.525355
X8995	Bacteria_Patescibacteria_Saccharimonadia_Saccharimonadales_LWQ8_NA_NA.12	SoilSeepage	3.14235e-10	0.350415
X6499	Bacteria_Patescibacteria_Saccharimonadia_Saccharimonadales_NA_NA_NA.18	SoilSeepage	7.17651e-58	0.703488
X13041	Bacteria_Patescibacteria_Saccharimonadia_Saccharimonadales_NA_NA_NA.38	SoilSeepage	3.14235e-10	0.350415
X599	Bacteria_Patescibacteria_Parcubacteria_Candidatus Kaiserbacteria_NA_NA_NA.13	Starch	4.77449e-75	0.765759
X15999	Bacteria_Patescibacteria_Parcubacteria_Candidatus Moranbacteria_NA_NA_NA.17	Starch	5.01383e-12	0.37509
X10767	Bacteria_Patescibacteria_Parcubacteria_Candidatus Nomurabacteria_NA_NA_NA.87	Starch	5.01383e-12	0.37509
X8389	Bacteria_Patescibacteria_Saccharimonadia_Saccharimonadales_NA_NA_NA.27	Starch	1.35394e-27	0.531127
X14828	Bacteria_Patescibacteria_Saccharimonadia_Saccharimonadales_Saccharimonadaceae_NA_NA	Starch	5.01383e-12	0.37509
X115	Bacteria_Patescibacteria_Saccharimonadia_Saccharimonadales_Saccharimonadaceae_TM7a_NA	Starch	1.35394e-27	0.531127
X326	Bacteria_Patescibacteria_ABY1_Candidatus Kerfeldbacteria_NA_NA_NA	thiosulfate	7.73565e-18	0.44309
X205	Bacteria_Patescibacteria_ABY1_Candidatus Magasanikbacteria_NA_NA_NA.2	thiosulfate	3.1852e-13	0.39043
X505	Bacteria_Patescibacteria_ABY1_Candidatus Magasanikbacteria_NA_NA_NA.3	thiosulfate	9.5227e-08	0.312322
X509	Bacteria_Patescibacteria_ABY1_Candidatus Uhrbacteria_NA_NA_NA	thiosulfate	3.77621e-09	0.334482
X827	Bacteria_Patescibacteria_ABY1_Candidatus Uhrbacteria_NA_NA_NA.4	thiosulfate	7.29838e-08	0.314219
X1148	Bacteria_Patescibacteria_ABY1_Candidatus Uhrbacteria_NA_NA_NA.8	thiosulfate	9.06103e-09	0.328649
X502	Bacteria_Patescibacteria_Gracilibacteria_Candidatus Peregrinibacteria_NA_NA_NA.1	thiosulfate	1.05205e-09	0.342785
X781	Bacteria_Patescibacteria_Gracilibacteria_Candidatus Peregrinibacteria_NA_NA_NA.4	thiosulfate	4.8632e-07	0.30039
X495	Bacteria_Patescibacteria_Gracilibacteria_Candidatus Peribacteria_NA_NA_NA	thiosulfate	3.6558e-11	0.363508
X357	Bacteria_Patescibacteria_Gracilibacteria_NA_NA_NA_NA	thiosulfate	1.56405e-10	0.354728
X316	Bacteria_Patescibacteria_Parcubacteria_Candidatus Colwellbacteria_NA_NA_NA	thiosulfate	2.66844e-09	0.336763
X81	Bacteria_Patescibacteria_Parcubacteria_Candidatus Jorgensenbacteria_NA_NA_NA	thiosulfate	2.60502e-23	0.495567
X85	Bacteria_Patescibacteria_Parcubacteria_Candidatus Jorgensenbacteria_NA_NA_NA.1	thiosulfate	1.57399e-13	0.394227
X117	Bacteria_Patescibacteria_Parcubacteria_Candidatus Kaiserbacteria_NA_NA_NA	thiosulfate	1.15194e-09	-0.342204
X352	Bacteria_Patescibacteria_Parcubacteria_Candidatus Kaiserbacteria_NA_NA_NA.10	thiosulfate	1.76626e-07	-0.307865
X564	Bacteria_Patescibacteria_Parcubacteria_Candidatus Kaiserbacteria_NA_NA_NA.11	thiosulfate	9.90595e-10	0.34317
X142	Bacteria_Patescibacteria_Parcubacteria_Candidatus Kaiserbacteria_NA_NA_NA.2	thiosulfate	1.21464e-09	0.341864
X281	Bacteria_Patescibacteria_Parcubacteria_Candidatus Kaiserbacteria_NA_NA_NA.7	thiosulfate	4.36089e-14	0.401018
X319	Bacteria_Patescibacteria_Parcubacteria_Candidatus Nomurabacteria_NA_NA_NA	thiosulfate	1.42116e-19	0.460736
X554	Bacteria_Patescibacteria_Parcubacteria_Candidatus Nomurabacteria_NA_NA_NA.2	thiosulfate	7.64264e-14	0.398068
X59	Bacteria_Patescibacteria_Parcubacteria_Candidatus Wolfebacteria_NA_NA_NA	thiosulfate	8.15281e-22	0.482103
X448	Bacteria_Patescibacteria_Parcubacteria_Candidatus Wolfebacteria_NA_NA_NA.1	thiosulfate	1.24834e-14	0.40749
X7	Bacteria_Patescibacteria_Parcubacteria_NA_NA_NA_NA	thiosulfate	1.42547e-27	0.530952
X20	Bacteria_Patescibacteria_Parcubacteria_NA_NA_NA_NA.1	thiosulfate	4.17823e-19	0.456076
X382	Bacteria_Patescibacteria_Parcubacteria_NA_NA_NA_NA.2	thiosulfate	1.22759e-08	0.326595
X430	Bacteria_Patescibacteria_Parcubacteria_NA_NA_NA_NA.3	thiosulfate	8.3578e-12	0.372155
X607	Bacteria_Patescibacteria_Parcubacteria_NA_NA_NA_NA.6	thiosulfate	4.82163e-08	0.317148
X79	Bacteria_Patescibacteria_Parcubacteria_UBA9983_NA_NA_NA	thiosulfate	1.23323e-17	0.440963
X98	Bacteria_Patescibacteria_Parcubacteria_UBA9983_NA_NA_NA.1	thiosulfate	6.0748e-09	0.331329
X510	Bacteria_Patescibacteria_Parcubacteria_UBA9983_NA_NA_NA.10	thiosulfate	2.71614e-19	0.457946
X105	Bacteria_Patescibacteria_Parcubacteria_UBA9983_NA_NA_NA.2	thiosulfate	2.946e-19	0.457594
X114	Bacteria_Patescibacteria_Parcubacteria_UBA9983_NA_NA_NA.3	thiosulfate	2.66476e-10	0.35144
X126	Bacteria_Patescibacteria_Parcubacteria_UBA9983_NA_NA_NA.4	thiosulfate	2.87517e-09	0.336274
X131	Bacteria_Patescibacteria_Parcubacteria_UBA9983_NA_NA_NA.5	thiosulfate	1.85367e-23	0.496866
X189	Bacteria_Patescibacteria_Parcubacteria_UBA9983_NA_NA_NA.6	thiosulfate	4.29789e-14	0.401094
X198	Bacteria_Patescibacteria_Saccharimonadia_Saccharimonadales_NA_NA_NA	thiosulfate	3.35269e-08	0.31969
X550	Bacteria_Patescibacteria_Saccharimonadia_Saccharimonadales_NA_NA_NA.1	thiosulfate	3.57742e-07	0.302679
X17834	Bacteria_Patescibacteria_Gracilibacteria_Candidatus Peribacteria_NA_NA_NA.43	VeratricAcid	1.78193e-14	0.405663
X17826	Bacteria_Patescibacteria_Parcubacteria_Candidatus Kaiserbacteria_NA_NA_NA.134	VeratricAcid	1.78193e-14	0.405663

## Sheet: TableS4
Table S4: Corrected p-values and Log2-fold changes (lfc) of CPR ASVs and supplements. Rows correspond to significant correlations between individual ASVs and supplement presence. Columns show ASV number, ASV class, the correlating supplement, the Holm’s-adjusted p-value and the log2-fold changes in abundance of the ASV under the respective conditions. Only correlations with p-values below 0.05 ar…
ASV	Class	supplement	p-value corrected	lfc
X134	ABY1	ammonium	3.66879e-27	-4.1136
X63	ABY1	ammonium	1.96603e-15	-2.12717
X2122	ABY1	ammonium	0.000725032	-1.07244
X1079	ABY1	ammonium	4.46378e-06	-1.06341
X1344	ABY1	ammonium	8.78133e-05	-0.963236
X1879	ABY1	ammonium	0.00026385	-0.94103
X3164	ABY1	ammonium	0.0179892	-0.772213
X2125	ABY1	ammonium	0.0196251	-0.746782
X2195	ABY1	ammonium	0.0195085	-0.70454
X3041	ABY1	ammonium	0.00974409	0.847993
X3722	ABY1	ammonium	0.015928	0.957027
X2607	ABY1	ammonium	0.00118039	1.00077
X1404	ABY1	ammonium	2.63238e-07	1.29599
X3230	ABY1	ammonium	0.000257217	1.31878
X205	ABY1	ammonium	1.13831e-25	2.58414
X326	ABY1	ammonium	8.56262e-24	2.82506
X488	Berkelbacteria	ammonium	1.76585e-14	-2.01277
X3145	Gracilibacteria	ammonium	0.00143912	-1.54382
X460	Gracilibacteria	ammonium	9.09281e-12	-1.51753
X1460	Gracilibacteria	ammonium	1.64145e-05	-1.04867
X601	Gracilibacteria	ammonium	0.0479773	-0.815763
X766	Gracilibacteria	ammonium	0.00518272	0.712779
X2007	Gracilibacteria	ammonium	0.0132915	0.73587
X2313	Gracilibacteria	ammonium	0.0224081	0.855937
X357	Gracilibacteria	ammonium	6.32006e-06	0.944688
X502	Gracilibacteria	ammonium	2.79917e-10	1.50516
X781	Gracilibacteria	ammonium	2.08967e-13	2.03931
X650	Parcubacteria	ammonium	7.71221e-11	-2.36728
X5856	Parcubacteria	ammonium	0.000963389	-2.20498
X293	Parcubacteria	ammonium	6.30105e-18	-1.9161
X3642	Parcubacteria	ammonium	0.000178067	-1.73405
X2050	Parcubacteria	ammonium	0.0242361	-0.798497
X211	Parcubacteria	ammonium	0.0186772	-0.685125
X1928	Parcubacteria	ammonium	0.035105	0.663435
X1162	Parcubacteria	ammonium	0.00866457	0.759648
X607	Parcubacteria	ammonium	0.00038514	0.818832
X1934	Parcubacteria	ammonium	0.00584881	0.84961
X85	Parcubacteria	ammonium	1.88967e-05	0.898319
X382	Parcubacteria	ammonium	1.9839e-05	0.928209
X448	Parcubacteria	ammonium	4.53391e-06	0.933864
X510	Parcubacteria	ammonium	6.05155e-07	1.02065
X114	Parcubacteria	ammonium	1.22475e-07	1.06167
X143	Parcubacteria	ammonium	6.81052e-07	1.09596
X316	Parcubacteria	ammonium	3.05612e-08	1.1062
X2469	Parcubacteria	ammonium	0.000128105	1.26518
X126	Parcubacteria	ammonium	5.77377e-09	1.35149
X915	Parcubacteria	ammonium	2.69396e-10	1.48733
X105	Parcubacteria	ammonium	3.60078e-15	1.58201
X189	Parcubacteria	ammonium	1.58296e-14	1.68539
X726	Parcubacteria	ammonium	1.21945e-09	1.76105
X2256	Parcubacteria	ammonium	0.000727933	1.93976
X1168	Parcubacteria	ammonium	2.79565e-10	2.528
X79	Parcubacteria	ammonium	1.17044e-26	3.00701
X1319	Saccharimonadia	ammonium	3.60458e-06	1.19448
X198	Saccharimonadia	ammonium	1.04283e-07	1.27027
X1220	Saccharimonadia	ammonium	0.000192251	2.33284
X2796	ABY1	methylamine	0.0175201	-0.969229
X3041	ABY1	methylamine	0.00108967	-0.833377
X1879	ABY1	methylamine	0.000605694	-0.759927
X1468	ABY1	methylamine	0.000463956	-0.708037
X1291	ABY1	methylamine	0.00125393	-0.69032
X2122	ABY1	methylamine	0.0202226	-0.666181
X63	ABY1	methylamine	2.47643e-19	2.50588
X732	ABY1	methylamine	3.323e-18	2.95773
X134	ABY1	methylamine	7.14239e-29	4.41397
X488	Berkelbacteria	methylamine	3.25615e-17	-2.06796
X460	Gracilibacteria	methylamine	7.34195e-18	-1.75995
X2007	Gracilibacteria	methylamine	1.81537e-08	-1.31746
X1460	Gracilibacteria	methylamine	2.70942e-06	0.981772
X3145	Gracilibacteria	methylamine	0.000975469	1.27177
X1168	Parcubacteria	methylamine	5.61133e-12	-2.70809
X85	Parcubacteria	methylamine	8.06244e-36	-2.54604
X114	Parcubacteria	methylamine	1.66908e-29	-2.51041
X126	Parcubacteria	methylamine	1.35817e-20	-1.94654
X211	Parcubacteria	methylamine	1.42598e-22	-1.93075
X316	Parcubacteria	methylamine	2.73795e-21	-1.85431
X105	Parcubacteria	methylamine	7.25667e-20	-1.61344
X607	Parcubacteria	methylamine	6.79971e-14	-1.51446
X790	Parcubacteria	methylamine	1.86069e-09	-1.14762
X3796	Parcubacteria	methylamine	0.00617725	-1.00854
X1807	Parcubacteria	methylamine	0.0174485	0.584665
X2765	Parcubacteria	methylamine	0.0269374	0.621358
X117	Parcubacteria	methylamine	0.0319226	0.642406
X233	Parcubacteria	methylamine	0.00086247	0.833617
X5856	Parcubacteria	methylamine	0.0149726	1.10705
X4211	Parcubacteria	methylamine	0.0207807	1.22234
X3642	Parcubacteria	methylamine	3.55056e-05	1.65381
X293	Parcubacteria	methylamine	2.24977e-24	2.32902
X650	Parcubacteria	methylamine	5.77677e-12	2.64027
X352	Parcubacteria	methylamine	2.54053e-28	3.22711
X134	ABY1	nitrate	8.74282e-24	-3.088
X326	ABY1	nitrate	2.48344e-14	-1.58987
X3164	ABY1	nitrate	4.62575e-07	-1.42548
X3041	ABY1	nitrate	5.20973e-06	-1.32844
X1344	ABY1	nitrate	1.5465e-08	-1.30551
X3722	ABY1	nitrate	0.000454457	-1.22996
X2122	ABY1	nitrate	4.41132e-05	-1.21606
X1404	ABY1	nitrate	1.38065e-07	-1.19028
X1312	ABY1	nitrate	1.82509e-05	-1.08495
X3538	ABY1	nitrate	0.0436184	-0.674562
X1209	ABY1	nitrate	0.017643	0.678404
X1468	ABY1	nitrate	0.00204782	0.697826
X1291	ABY1	nitrate	0.00181857	0.730361
X509	ABY1	nitrate	0.000403508	0.765108
X1185	ABY1	nitrate	0.00221178	0.788005
X789	ABY1	nitrate	0.000597834	0.807316
X754	ABY1	nitrate	0.000504499	0.814317
X827	ABY1	nitrate	0.000252164	0.852704
X2980	ABY1	nitrate	0.0179531	1.30374
X551	ABY1	nitrate	9.157e-07	1.53739
X488	Berkelbacteria	nitrate	1.97627e-18	-2.24752
X3145	Gracilibacteria	nitrate	0.00050758	-1.6046
X1460	Gracilibacteria	nitrate	0.000910687	-0.785905
X495	Gracilibacteria	nitrate	0.00138783	0.727233
X1464	Gracilibacteria	nitrate	0.00697017	0.810474
X1376	Gracilibacteria	nitrate	0.000802237	0.850052
X773	Gracilibacteria	nitrate	0.000252164	0.856074
X766	Gracilibacteria	nitrate	6.22961e-07	0.964543
X1309	Gracilibacteria	nitrate	0.000345197	0.978022
X1056	Gracilibacteria	nitrate	0.000301126	1.02051
X357	Gracilibacteria	nitrate	1.95647e-08	1.04891
X800	Gracilibacteria	nitrate	2.01513e-06	1.12486
X2007	Gracilibacteria	nitrate	9.91358e-08	1.27198
X502	Gracilibacteria	nitrate	8.26263e-10	1.34213
X1277	Gracilibacteria	nitrate	1.15272e-08	1.61728
X293	Parcubacteria	nitrate	4.17891e-29	-2.43553
X1935	Parcubacteria	nitrate	8.19981e-07	-2.17764
X3642	Parcubacteria	nitrate	0.000125606	-1.64413
X319	Parcubacteria	nitrate	7.0383e-14	-1.49858
X3001	Parcubacteria	nitrate	4.5078e-05	-1.39832
X554	Parcubacteria	nitrate	2.40359e-10	-1.29582
X7	Parcubacteria	nitrate	2.00689e-11	-1.28491
X211	Parcubacteria	nitrate	1.32686e-11	-1.22976
X1017	Parcubacteria	nitrate	3.3603e-06	-1.15225
X126	Parcubacteria	nitrate	6.68254e-09	-1.11979
X662	Parcubacteria	nitrate	0.00276426	-1.09962
X2517	Parcubacteria	nitrate	9.08875e-05	-1.06464
X2256	Parcubacteria	nitrate	0.0487086	-1.00034
X3293	Parcubacteria	nitrate	0.00255701	-0.982577
X1162	Parcubacteria	nitrate	9.92456e-06	-0.980841
X784	Parcubacteria	nitrate	0.000332986	-0.922359
X59	Parcubacteria	nitrate	1.3368e-05	-0.91297
X81	Parcubacteria	nitrate	0.000365057	-0.737707
X726	Parcubacteria	nitrate	0.0223922	-0.646655
X20	Parcubacteria	nitrate	0.0427141	-0.598003
X143	Parcubacteria	nitrate	0.0461597	0.574606
X316	Parcubacteria	nitrate	0.00334341	0.645427
X1928	Parcubacteria	nitrate	0.00831949	0.66528
X915	Parcubacteria	nitrate	0.00161905	0.702271
X114	Parcubacteria	nitrate	0.000276112	0.741408
X607	Parcubacteria	nitrate	8.01304e-05	0.790065
X2716	Parcubacteria	nitrate	0.0240543	0.795564
X644	Parcubacteria	nitrate	4.78307e-05	0.855151
X1807	Parcubacteria	nitrate	2.4745e-05	0.86018
X430	Parcubacteria	nitrate	2.1502e-05	0.893508
X281	Parcubacteria	nitrate	2.53071e-06	0.918114
X2638	Parcubacteria	nitrate	0.00151661	0.945707
X85	Parcubacteria	nitrate	8.7198e-08	0.952895
X1406	Parcubacteria	nitrate	0.00387427	0.964194
X508	Parcubacteria	nitrate	8.97026e-05	1.12384
X79	Parcubacteria	nitrate	1.10489e-08	1.18298
X3052	Parcubacteria	nitrate	0.0312868	1.1985
X382	Parcubacteria	nitrate	7.27224e-10	1.20004
X98	Parcubacteria	nitrate	3.32187e-08	1.2445
X2911	Parcubacteria	nitrate	5.53656e-06	1.32164
X131	Parcubacteria	nitrate	9.77331e-13	1.33479
X1619	Parcubacteria	nitrate	9.74493e-11	1.45184
X297	Parcubacteria	nitrate	4.83577e-08	1.47661
X1064	Parcubacteria	nitrate	9.78814e-06	1.50636
X1568	Parcubacteria	nitrate	2.27695e-13	1.70579
X2055	Parcubacteria	nitrate	0.000325747	2.43095
X551	ABY1	nitrite	0.00137722	3.3487
X326	ABY1	oxygen	1.21422e-33	-2.84051
X205	ABY1	oxygen	2.10149e-39	-2.44759
X551	ABY1	oxygen	3.13434e-12	-1.90229
X789	ABY1	oxygen	3.9293e-18	-1.61145
X2980	ABY1	oxygen	5.12992e-05	-1.35184
X1939	ABY1	oxygen	5.31582e-09	-1.01852
X2607	ABY1	oxygen	8.13764e-09	-0.988641
X3185	ABY1	oxygen	0.000680774	-0.78964
X1468	ABY1	oxygen	4.36203e-11	-0.693388
X2472	ABY1	oxygen	7.1892e-06	-0.675336
X3134	ABY1	oxygen	4.59712e-06	-0.668742
X1291	ABY1	oxygen	1.36142e-07	-0.578358
X3230	ABY1	oxygen	0.022903	-0.353881
X1079	ABY1	oxygen	0.0454868	0.311456
X2240	ABY1	oxygen	6.15393e-05	0.419148
X2958	ABY1	oxygen	0.00273842	0.568682
X3538	ABY1	oxygen	1.9329e-06	0.623973
X1879	ABY1	oxygen	9.62959e-09	0.679214
X3722	ABY1	oxygen	1.07134e-07	1.17515
X2122	ABY1	oxygen	9.92441e-10	1.18137
X1404	ABY1	oxygen	1.1914e-15	1.19239
X1344	ABY1	oxygen	6.53877e-17	1.26439
X3041	ABY1	oxygen	1.27873e-11	1.32564
X3164	ABY1	oxygen	3.74271e-13	1.38571
X134	ABY1	oxygen	2.0476e-40	3.82713
X897	Berkelbacteria	oxygen	0.00507996	0.301245
X488	Berkelbacteria	oxygen	4.19626e-29	2.2114
X781	Gracilibacteria	oxygen	3.24122e-23	-1.939
X1277	Gracilibacteria	oxygen	2.7059e-15	-1.63996
X2007	Gracilibacteria	oxygen	7.20355e-16	-1.28938
X502	Gracilibacteria	oxygen	8.63845e-17	-1.28111
X4581	Gracilibacteria	oxygen	0.0059834	-1.12348
X1056	Gracilibacteria	oxygen	4.13877e-09	-1.00498
X2245	Gracilibacteria	oxygen	0.000220002	-0.939409
X357	Gracilibacteria	oxygen	1.38736e-11	-0.809492
X766	Gracilibacteria	oxygen	1.95995e-12	-0.772033
X2313	Gracilibacteria	oxygen	3.59324e-05	-0.604451
X3738	Gracilibacteria	oxygen	0.0166616	-0.593097
X1832	Gracilibacteria	oxygen	0.000346923	0.438858
X1460	Gracilibacteria	oxygen	7.11579e-10	0.76957
X3145	Gracilibacteria	oxygen	7.37512e-07	1.56431
X4248	Gracilibacteria	oxygen	0.00942593	1.64361
X79	Parcubacteria	oxygen	3.50846e-40	-3.09456
X281	Parcubacteria	oxygen	4.6895e-29	-1.9016
X1568	Parcubacteria	oxygen	4.04314e-25	-1.74798
X755	Parcubacteria	oxygen	0.00121595	-1.54973
X1619	Parcubacteria	oxygen	8.09899e-22	-1.49475
X2816	Parcubacteria	oxygen	0.0141466	-1.46136
X316	Parcubacteria	oxygen	8.33573e-29	-1.4332
X2911	Parcubacteria	oxygen	5.45595e-12	-1.38689
X85	Parcubacteria	oxygen	1.07511e-28	-1.35679
X4400	Parcubacteria	oxygen	0.023822	-1.28768
X3052	Parcubacteria	oxygen	9.61361e-05	-1.23493
X143	Parcubacteria	oxygen	2.17076e-18	-1.15733
X2638	Parcubacteria	oxygen	1.47175e-08	-0.978447
X448	Parcubacteria	oxygen	3.80582e-19	-0.965098
X382	Parcubacteria	oxygen	7.84445e-15	-0.934547
X1807	Parcubacteria	oxygen	1.7278e-14	-0.865922
X2716	Parcubacteria	oxygen	1.05209e-06	-0.843033
X593	Parcubacteria	oxygen	0.0155282	-0.773794
X915	Parcubacteria	oxygen	6.00645e-12	-0.732343
X4900	Parcubacteria	oxygen	0.00151565	-0.695443
X1928	Parcubacteria	oxygen	3.67924e-10	-0.694874
X131	Parcubacteria	oxygen	2.67886e-09	-0.681976
X114	Parcubacteria	oxygen	1.52706e-08	-0.62017
X105	Parcubacteria	oxygen	3.63369e-05	-0.531452
X607	Parcubacteria	oxygen	3.4279e-07	-0.52621
X472	Parcubacteria	oxygen	2.1915e-05	-0.505252
X2603	Parcubacteria	oxygen	5.64377e-05	-0.435446
X3796	Parcubacteria	oxygen	0.044718	-0.40937
X1075	Parcubacteria	oxygen	2.91714e-05	-0.383865
X2106	Parcubacteria	oxygen	0.00101288	-0.381783
X2517	Parcubacteria	oxygen	0.0331245	-0.353393
X976	Parcubacteria	oxygen	0.00425921	0.475042
X3875	Parcubacteria	oxygen	0.0237074	0.483132
X2050	Parcubacteria	oxygen	2.19055e-05	0.586942
X211	Parcubacteria	oxygen	5.21531e-08	0.589645
X726	Parcubacteria	oxygen	5.55582e-08	0.628977
X1934	Parcubacteria	oxygen	2.57904e-09	0.890134
X3293	Parcubacteria	oxygen	3.31277e-07	0.922192
X2256	Parcubacteria	oxygen	6.65708e-05	1.06749
X1742	Parcubacteria	oxygen	0.000911949	1.16553
X5970	Parcubacteria	oxygen	0.015753	1.42138
X126	Parcubacteria	oxygen	1.47311e-25	1.51514
X1162	Parcubacteria	oxygen	2.84396e-19	1.59562
X3642	Parcubacteria	oxygen	5.04655e-08	1.61926
X1935	Parcubacteria	oxygen	1.32664e-10	2.15117
X293	Parcubacteria	oxygen	1.47609e-47	2.47809
X198	Saccharimonadia	oxygen	3.02014e-14	-1.17056
X2981	Saccharimonadia	oxygen	7.18699e-05	-1.03708
X3529	Saccharimonadia	oxygen	0.000118249	-0.728769
X1512	Saccharimonadia	oxygen	0.00174886	0.841513
X134	ABY1	thiosulfate	7.63139e-31	-3.83278
X551	ABY1	thiosulfate	4.83216e-17	-3.1777
X63	ABY1	thiosulfate	2.02184e-21	-2.15401
X2796	ABY1	thiosulfate	0.00128646	-1.35305
X1079	ABY1	thiosulfate	2.48263e-09	-1.10606
X2122	ABY1	thiosulfate	2.78637e-05	-1.03767
X1344	ABY1	thiosulfate	2.83008e-07	-0.968154
X1879	ABY1	thiosulfate	2.14801e-06	-0.928344
X3164	ABY1	thiosulfate	0.000401367	-0.774167
X2125	ABY1	thiosulfate	0.000243546	-0.765347
X2195	ABY1	thiosulfate	0.000151826	-0.723717
X2472	ABY1	thiosulfate	0.00913785	-0.700274
X1002	ABY1	thiosulfate	0.00128646	0.576479
X2727	ABY1	thiosulfate	0.0208175	0.586192
X2149	ABY1	thiosulfate	0.0119932	0.626971
X1052	ABY1	thiosulfate	0.000112966	0.703879
X509	ABY1	thiosulfate	8.11959e-06	0.7602
X3041	ABY1	thiosulfate	0.000446502	0.81988
X2607	ABY1	thiosulfate	0.000148515	0.889511
X3722	ABY1	thiosulfate	0.00164457	0.913245
X205	ABY1	thiosulfate	3.89349e-11	1.03817
X1404	ABY1	thiosulfate	2.87029e-09	1.21983
X3230	ABY1	thiosulfate	1.9093e-05	1.2469
X1312	ABY1	thiosulfate	3.03106e-08	1.30546
X827	ABY1	thiosulfate	1.84589e-10	1.30995
X326	ABY1	thiosulfate	7.92512e-14	1.39555
X488	Berkelbacteria	thiosulfate	3.88816e-19	-2.0318
X1277	Gracilibacteria	thiosulfate	3.15171e-10	-1.59166
X460	Gracilibacteria	thiosulfate	9.10517e-18	-1.53498
X3145	Gracilibacteria	thiosulfate	0.000197244	-1.47789
X2289	Gracilibacteria	thiosulfate	0.0156234	-1.33353
X1460	Gracilibacteria	thiosulfate	1.17986e-07	-1.00964
X2007	Gracilibacteria	thiosulfate	0.000434945	0.699421
X2313	Gracilibacteria	thiosulfate	0.00174113	0.810023
X800	Gracilibacteria	thiosulfate	3.16466e-08	1.13628
X781	Gracilibacteria	thiosulfate	1.1852e-09	1.14464
X357	Gracilibacteria	thiosulfate	8.26469e-13	1.15158
X502	Gracilibacteria	thiosulfate	1.06394e-14	1.61829
X650	Parcubacteria	thiosulfate	2.12027e-13	-2.29511
X293	Parcubacteria	thiosulfate	4.2545e-26	-1.93786
X2055	Parcubacteria	thiosulfate	0.000397404	-1.90209
X3642	Parcubacteria	thiosulfate	1.17903e-05	-1.73831
X1742	Parcubacteria	thiosulfate	0.0158559	-1.331
X1406	Parcubacteria	thiosulfate	1.85994e-05	-1.19166
X120	Parcubacteria	thiosulfate	6.10712e-13	-1.13009
X2050	Parcubacteria	thiosulfate	0.004064	-0.705748
X211	Parcubacteria	thiosulfate	9.85932e-05	-0.670066
X2106	Parcubacteria	thiosulfate	0.0246357	-0.560479
X554	Parcubacteria	thiosulfate	0.0387797	0.501245
X644	Parcubacteria	thiosulfate	0.0154213	0.515081
X790	Parcubacteria	thiosulfate	0.00625359	0.539069
X2603	Parcubacteria	thiosulfate	0.0240474	0.543142
X472	Parcubacteria	thiosulfate	0.0181917	0.574841
X2911	Parcubacteria	thiosulfate	0.0330365	0.575136
X448	Parcubacteria	thiosulfate	0.00108312	0.576671
X1928	Parcubacteria	thiosulfate	0.00112013	0.627745
X2638	Parcubacteria	thiosulfate	0.0106487	0.665138
X1162	Parcubacteria	thiosulfate	0.000841208	0.691515
X1934	Parcubacteria	thiosulfate	0.00069669	0.757767
X316	Parcubacteria	thiosulfate	4.12136e-07	0.801434
X607	Parcubacteria	thiosulfate	9.29596e-07	0.81833
X564	Parcubacteria	thiosulfate	2.51236e-07	0.860133
X319	Parcubacteria	thiosulfate	9.32622e-08	0.883237
X85	Parcubacteria	thiosulfate	1.11504e-08	0.891139
X382	Parcubacteria	thiosulfate	1.29947e-08	0.94517
X430	Parcubacteria	thiosulfate	5.27671e-08	0.948343
X81	Parcubacteria	thiosulfate	1.8336e-10	0.951617
X114	Parcubacteria	thiosulfate	2.57774e-12	1.08643
X548	Parcubacteria	thiosulfate	9.48335e-07	1.10141
X142	Parcubacteria	thiosulfate	2.50575e-11	1.17249
X20	Parcubacteria	thiosulfate	7.29959e-13	1.17529
X2469	Parcubacteria	thiosulfate	7.89577e-06	1.1835
X7	Parcubacteria	thiosulfate	2.91264e-14	1.18693
X143	Parcubacteria	thiosulfate	6.21205e-12	1.24633
X510	Parcubacteria	thiosulfate	2.87269e-15	1.29065
X131	Parcubacteria	thiosulfate	3.75728e-15	1.32684
X126	Parcubacteria	thiosulfate	6.59655e-13	1.43567
X915	Parcubacteria	thiosulfate	1.66058e-13	1.43918
X755	Parcubacteria	thiosulfate	0.027465	1.55251
X59	Parcubacteria	thiosulfate	5.13898e-20	1.62011
X189	Parcubacteria	thiosulfate	2.83231e-19	1.6546
X726	Parcubacteria	thiosulfate	6.19902e-12	1.69064
X105	Parcubacteria	thiosulfate	2.54935e-23	1.70353
X2256	Parcubacteria	thiosulfate	0.000141801	1.83637
X79	Parcubacteria	thiosulfate	4.62949e-23	2.08236
X593	Parcubacteria	thiosulfate	3.27964e-05	2.37477
X1168	Parcubacteria	thiosulfate	3.55957e-12	2.46399
X2981	Saccharimonadia	thiosulfate	0.0101538	1.01974
X198	Saccharimonadia	thiosulfate	3.09385e-15	1.80044

## Sheet: TableS5
Table S5: Presence of oxygen-dependent genes in CPR MAGs. The genes shown were derived from the oxic reaction subnetwork, as described previously [8]. Given are the KEGG Orthology (KO) number of the gene, the gene abbreviation, product name, EC number, the metabolic category the genes is assigned to, the category the gene was placed in (see Figure 7B in the main manuscript), as well as the number…
						ABY1		Gracilibacteria		Microgenomatia		Paceibacteria		Saccharimonadia		Berkelbacteria
Kegg Number	Gene	Gene product	EC	Metabolism	Category	# MAGs	Percentage	# MAGs	Percentage	# MAGs	Percentage	# MAGs	Percentage	# MAGs	Percentage	# MAGs	Percentage
K00273	DAO, aao	D-amino-acid oxidase	1.4.3.3	Amino acid metabolism_00260 Glycine, serine and threonine metabolism	Amino	0	0	0	0	1	0.0116279	0	0	0	0	0	0
K00278	nadB	L-aspartate oxidase	1.4.3.16	Amino acid metabolism_00250 Alanine, aspartate and glutamate metabolism	Amino	0	0	5	0.294118	3	0.0348837	0	0	0	0	0	0
K00457	HPD, hppD	4-hydroxyphenylpyruvate dioxygenase	1.13.11.27	Amino acid metabolism_00350 Tyrosine metabolism	Amino	0	0	0	0	0	0	1	0.00268817	0	0	0	0
K00486	KMO	kynurenine 3-monooxygenase	1.14.13.9	Amino acid metabolism_00380 Tryptophan metabolism	Amino	0	0	0	0	1	0.0116279	2	0.00537634	0	0	0	0
K00544	BHMT	betaine-homocysteine S-methyltransferase	2.1.1.5	Amino acid metabolism_00260 Glycine, serine and threonine metabolism	Amino	0	0	0	0	1	0.0116279	0	0	0	0	0	0
K00812	aspB	aspartate aminotransferase	2.6.1.1	Amino acid metabolism_00220 Arginine biosynthesis	Amino	2	0.0253165	0	0	10	0.116279	0	0	0	0	0	0
K01426	amiE	amidase	3.5.1.4	Amino acid metabolism_00330 Arginine and proline metabolism	Amino	5	0.0632911	0	0	4	0.0465116	20	0.0537634	0	0	0	0
K01692	paaF, echA	enoyl-CoA hydratase	4.2.1.17	Amino acid metabolism_00280 Valine, leucine and isoleucine degradation	Amino	0	0	0	0	0	0	1	0.00268817	0	0	0	0
K07130	kynB	arylformamidase	3.5.1.9	Amino acid metabolism_00380 Tryptophan metabolism	Amino	3	0.0379747	3	0.176471	2	0.0232558	11	0.0295699	5	0.454545	0	0
K09471	puuB, ordL	gamma-glutamylputrescine oxidase	1.4.3.-	Amino acid metabolism_00330 Arginine and proline metabolism	Amino	0	0	0	0	0	0	1	0.00268817	0	0	0	0
K01091	gph	phosphoglycolate phosphatase	3.1.3.18	Carbohydrate metabolism_00630 Glyoxylate and dicarboxylate metabolism	Carbohydrate	7	0.0886076	2	0.117647	8	0.0930233	13	0.0349462	4	0.363636	0	0
K01601	rbcL, cbbL	ribulose-bisphosphate carboxylase large chain	4.1.1.39	Carbohydrate metabolism_00710 Carbon fixation by Calvin cycle	Carbohydrate	2	0.0253165	0	0	2	0.0232558	0	0	0	0	0	0
K03821	phaC, phbC	poly[(R)-3-hydroxyalkanoate] polymerase subunit PhaC	2.3.1.-	Carbohydrate metabolism_00650 Butanoate metabolism	Carbohydrate	0	0	0	0	0	0	1	0.00268817	0	0	0	0
K05349	bglX	beta-glucosidase	3.2.1.21	Carbohydrate metabolism_00500_Starch and sucrose metabolism	Carbohydrate	3	0.0379747	0	0	0	0	4	0.0107527	1	0.0909091	0	0
K05350	bglB	beta-glucosidase	3.2.1.21	Carbohydrate metabolism_00500_Starch and sucrose metabolism	Carbohydrate	0	0	0	0	1	0.0116279	0	0	0	0	0	0
K02847	waaL, rfaL	O-antigen ligase	2.4.1.-	Glycan biosynthesis and metabolism_00540 Lipopolysaccharide biosynthesis	LPS	4	0.0506329	2	0.117647	0	0	13	0.0349462	0	0	0	0
K11936	pgaC, icaA	poly-beta-1,6-N-acetyl-D-glucosamine synthase	2.4.1.-	Glycan biosynthesis and metabolism_00543 Exopolysaccharide biosynthesis	LPS	0	0	0	0	4	0.0465116	73	0.196237	2	0.181818	1	0.0833333
K12983	waaV	UDP-glucose:(glucosyl)LPS beta-1,3-glucosyltransferase	2.4.1.-	Glycan biosynthesis and metabolism_00540 Lipopolysaccharide biosynthesis	LPS	0	0	0	0	0	0	2	0.00537634	0	0	0	0
K12990	rfbF, rhlC	rhamnosyltransferase	2.4.1.-	01005 Lipopolysaccharide biosynthesis proteins	LPS	2	0.0253165	0	0	0	0	0	0	0	0	0	0
K12992	rfbN, wbaN	O-antigen biosynthesis alpha-1,3-rhamnosyltransferase	2.4.1.-	01005 Lipopolysaccharide biosynthesis proteins	LPS	1	0.0126582	0	0	0	0	4	0.0107527	0	0	0	0
K14340	K14340	mannosyltransferase	2.4.1.-	Glycan biosynthesis and metabolism_00571 Lipoarabinomannan (LAM) biosynthesis	LPS	8	0.101266	0	0	54	0.627907	9	0.0241935	0	0	1	0.0833333
K07104	catE	catechol 2,3-dioxygenase	1.13.11.2	Xenobiotics biodegradation and metabolism_00361 Chlorocyclohexane and chlorobenzene degradation	other	0	0	1	0.0588235	0	0	7	0.0188172	0	0	0	0
K14292	TGS1	trimethylguanosine synthase	2.1.1.-	Translation_03013 RNA transport	other	1	0.0126582	0	0	1	0.0116279	0	0	0	0	0	0
K22083	mgsC	methylamine---glutamate N-methyltransferase subunit C	2.1.1.21	Energy metabolism_00680 Methane metabolism	other	0	0	0	0	0	0	1	0.00268817	0	0	0	0
K00275	pdxH, PNPO	pyridoxamine 5'-phosphate oxidase	1.4.3.5	Metabolism of cofactors and vitamins_00750 Vitamin B6 metabolism	Secondary	1	0.0126582	0	0	1	0.0116279	2	0.00537634	1	0.0909091	0	0
K00588		caffeoyl-CoA O-methyltransferase	2.1.1.104	Biosynthesis of other secondary metabolites_00940 Phenylpropanoid biosynthesis_00941_Flavonoid biosynthesis	Secondary	1	0.0126582	2	0.117647	0	0	3	0.00806452	0	0	0	0
K01434	pac	penicillin G amidase	3.5.1.11	Biosynthesis of other secondary metabolites_00311 Penicillin and cephalosporin biosynthesis	Secondary	0	0	0	0	0	0	1	0.00268817	0	0	0	0
K17836	penP	beta-lactamase class A	3.5.2.6	Biosynthesis of other secondary metabolites_00311 Penicillin and cephalosporin biosynthesis	Secondary	3	0.0379747	3	0.176471	46	0.534884	24	0.0645161	5	0.454545	1	0.0833333
K00395	aprB	adenylylsulfate reductase, subunit B	1.8.99.2	Energy metabolism_00920 Sulfur metabolism	Sulfur	0	0	0	0	0	0	1	0.00268817	0	0	0	0
K00956	cysN	sulfate adenylyltransferase subunit 1	2.7.7.4	Energy metabolism_00920 Sulfur metabolism	Sulfur	0	0	0	0	0	0	1	0.00268817	0	0	0	0
K00957	cysD	sulfate adenylyltransferase subunit 2	2.7.7.4	Energy metabolism_00920 Sulfur metabolism	Sulfur	1	0.0126582	0	0	0	0	1	0.00268817	0	0	0	0
K00958	sat	sulfate adenylyltransferase	2.7.7.4	Energy metabolism_00920 Sulfur metabolism	Sulfur	1	0.0126582	0	0	1	0.0116279	2	0.00537634	0	0	0	0
K01082	cysQ, MET22, BPNT1	3'(2'), 5'-bisphosphate nucleotidase	3.1.3.7	Energy metabolism_00920 Sulfur metabolism	Sulfur	2	0.0253165	1	0.0588235	0	0	3	0.00806452	0	0	0	0
					Total MAGs	79		17		86		372		11		12

## Sheet: TableS6
Table S6: Genes significantly enriched in CPR with preference for oxic incubations. Given is the functional category of the genes (see Figure 8 in the main manuscript), the gene abbreviation(s), the gene’s function or product name, the affiliated Kegg Orthology (KO) numbers, as well as the number of MAGs and percentage of MAGs featuring this gene for six classes of CPR. Bold text indicates that t…
				ABY1		Gracilibacteria		Microgenomatia		Paceibacteria		Saccharimonadia		Berkelbacteria
Category	Genes	Function	Kegg Number	# MAGs	Percentage	# MAGs	Percentage	# MAGs	Percentage	# MAGs	Percentage	# MAGs	Percentage	# MAGs	Percentage
Amino Acid Related	argD|argG|argFI	Arginine biosynthesis	K00819, K00821, K05830, K00840,K01940	6	0.0759494	4	0.235294	14	0.162791	6	0.016129	3	0.272727	1	0.0833333
Amino Acid Related	GAMT	Creatine pathway	K00542	0	0	0	0	0	0	0	0	1	0.0909091	1	0.0833333
Amino Acid Related	ilvA|ilvC	Isoleucine biosynthesis	K17989 or K01754	1	0.0126582	1	0.0588235	5	0.0581395	4	0.0107527	4	0.363636	0	0
Amino Acid Related	patA	Lysine degradation	K09251	0	0	0	0	0	0	0	0	0	0	1	0.0833333
Amino Acid Related	pheA|pheB	Phenylalanine biosynthesis	K01850 or K04092 or K14170	0	0	0	0	0	0	0	0	1	0.0909091	0	0
Amino Acid Related	serC	Phosphoserine aminotransferase	K00831	2	0.0253165	0	0	2	0.0232558	4	0.0107527	5	0.454545	0	0
Amino Acid Related	metE	Methionine biosynthesis	K00549	1	0.0126582	0	0	2	0.0232558	4	0.0107527	1	0.0909091	0	0
Amino Acid Related	kynB	Tryptophan metabolism	K01432 or K14263 or K07130	4	0.0506329	4	0.235294	2	0.0232558	13	0.0349462	5	0.454545	0	0
Biogeochemical cycles	aclA	Arnon-Buchanan cycle	K15230	1	0.0126582	0	0	3	0.0348837	2	0.00537634	3	0.272727	0	0
Biogeochemical cycles	aclB	Arnon-Buchanan cycle	K15231	4	0.0506329	0	0	2	0.0232558	2	0.00537634	3	0.272727	0	0
Biogeochemical cycles	nirK/S	Denitrification, nitrite reductase	K00368 or K15864	2	0.0253165	4	0.235294	0	0	41	0.110215	3	0.272727	0	0
Biogeochemical cycles	dmkB	Iron cycling	NA	5	0.0632911	0	0	33	0.383721	30	0.0806452	5	0.454545	1	0.0833333
Biogeochemical cycles	ndh2	Iron cycling	NA	27	0.341772	7	0.411765	4	0.0465116	106	0.284946	10	0.909091	5	0.416667
Biogeochemical cycles	mmoB	Methane metabolism	K16160	1	0.0126582	0	0	1	0.0116279	2	0.00537634	1	0.0909091	0	0
Carbohydrate		Alpha-amylase	K01176, K05343, K07405	2	0.0253165	3	0.176471	1	0.0116279	31	0.0833333	4	0.363636	0	0
Carbohydrate	SGA1	Glucoamylase	K01178	1	0.0126582	3	0.176471	0	0	25	0.0672043	6	0.545455	0	0
Carbohydrate	gntZ	6-phosphogluconate dehydrogenase	K00033	3	0.0379747	9	0.529412	17	0.197674	33	0.0887097	4	0.363636	1	0.0833333
Carbohydrate	eno	Enolase	K01689	68	0.860759	14	0.823529	71	0.825581	166	0.446237	0	0	11	0.916667
Carbohydrate	fbp|glpX	Fructose-1,6-bisphosphatase	K03841 or K02446 or K11532 or K01086	2	0.0253165	8	0.470588	11	0.127907	7	0.0188172	3	0.272727	0	0
Carbohydrate	fbaA|fbaB	Fructose-bisphosphate aldolase	K01623 or K01624 or K11645 or K16305 or K16306	51	0.64557	10	0.588235	33	0.383721	276	0.741935	11	1	10	0.833333
Carbohydrate	pgi	Glucose-6-phosphate isomerase	K01810 or K06859 or K13810 or K15916	53	0.670886	13	0.764706	52	0.604651	165	0.443548	10	0.909091	10	0.833333
Carbohydrate	gap	Glyceraldehyde-3-phosphate dehydrogen.	K00134 or K00150	35	0.443038	13	0.764706	9	0.104651	17	0.0456989	9	0.818182	6	0.5
Carbohydrate	gpmAB|gpmI|apgM	Phosphoglycerate mutase	K01834 or K15633 or K15634 or K15635	69	0.873418	13	0.764706	66	0.767442	206	0.553763	1	0.0909091	11	0.916667
Carbohydrate	pyk	Pyruvate kinase	K00873 or K12406	58	0.734177	16	0.941176	8	0.0930233	96	0.258065	7	0.636364	1	0.0833333
Carbohydrate	tktA|tktB	Transketolase	K00615	52	0.658228	13	0.764706	49	0.569767	269	0.723118	11	1	7	0.583333
Carbohydrate	galT	Uridyl transferase	K00965	22	0.278481	0	0	34	0.395349	139	0.373656	0	0	10	0.833333
Others		Cholesterol biosynth., Delta24-sterol reductase	K09828	2	0.0253165	0	0	1	0.0116279	2	0.00537634	1	0.0909091	0	0
Others	cdsA	Phosphatidylethanolamine biosynth.	K00981	1	0.0126582	0	0	0	0	0	0	1	0.0909091	1	0.0833333
Others	tmk	Pyrimidine deoxyribonucleotide biosynth.	K00943	44	0.556962	12	0.705882	49	0.569767	186	0.5	9	0.818182	10	0.833333
Others	tcpJ	toxin coregulated pilus biosynth. protein J	K10966	33	0.417722	8	0.470588	37	0.430233	155	0.416667	10	0.909091	8	0.666667
Oxic Respiration	atpA	F-type ATPase	K02111	55	0.696203	12	0.705882	53	0.616279	128	0.344086	9	0.818182	2	0.166667
Oxic Respiration	atpD	F-type ATPase	K02112	52	0.658228	9	0.529412	53	0.616279	125	0.336022	10	0.909091	3	0.25
Oxic Respiration	cyoA	Cytochrome bo(3) ubiquinol oxidase	K02297	0	0	0	0	1	0.0116279	2	0.00537634	7	0.636364	0	0
Oxic Respiration	cyoB	Cytochrome bo(3) ubiquinol oxidase	K02298	0	0	0	0	1	0.0116279	2	0.00537634	4	0.363636	0	0
Oxic Respiration	cyoC	Cytochrome bo(3) ubiquinol oxidase	K02299	0	0	0	0	0	0	2	0.00537634	7	0.636364	0	0
Oxic Respiration	cyoD	Cytochrome bo(3) ubiquinol oxidase	K02300	0	0	0	0	1	0.0116279	2	0.00537634	7	0.636364	0	0
Oxic Respiration	qoxA	Quinol oxidase	K02826	0	0	0	0	1	0.0116279	0	0	4	0.363636	0	0
Various Cofactors	aveDEF	Avermectin biosynthesis	K14373,K14374,K14372	14	0.177215	3	0.176471	31	0.360465	79	0.212366	6	0.545455	4	0.333333
Various Cofactors	idi	C5 isoprenoid biosynthesis	K01823	9	0.113924	2	0.117647	33	0.383721	45	0.120968	5	0.454545	1	0.0833333
Various Cofactors	cobA|pduO	Cobalamin biosynthesis	K00798 or K19221	35	0.443038	13	0.764706	58	0.674419	174	0.467742	9	0.818182	8	0.666667
Various Cofactors	hemY	Heme biosynthesis	K00231	2	0.0253165	0	0	0	0	2	0.00537634	0	0	1	0.0833333
Various Cofactors	moaE	Molybdenum cofactor biosynthesis	K03635 or K21142	0	0	0	0	0	0	0	0	2	0.181818	0	0
Various Cofactors	nadD	NAD biosynthesis	K00969 or K06210	3	0.0379747	0	0	16	0.186047	7	0.0188172	4	0.363636	0	0
Various Cofactors	kynB	NAD biosynthesis	K07130	4	0.0506329	4	0.235294	16	0.186047	13	0.0349462	5	0.454545	0	0
Various Cofactors	fabG	Pimeloyl-ACP biosynthesis	K00059	4	0.0506329	2	0.117647	18	0.209302	47	0.126344	6	0.545455	2	0.166667
Various Cofactors	pdaD|speA|adiA	Arginine decarboxylase	K01583 or K01584 or K01585 or K02626	10	0.126582	1	0.0588235	2	0.0232558	46	0.123656	6	0.545455	0	0
Various Cofactors	rocF	Arginase	K01476	2	0.0253165	0	0	0	0	1	0.00268817	1	0.0909091	0	0
Various Cofactors	rosB	Roseoflavin biosynthesis	K22598	0	0	0	0	0	0	3	0.00806452	4	0.363636	0	0
